# Supplementary material for: Two-year immune effect differences between the 0–1–2-month and 0–1–6-month HBV vaccination schedule in adults
Source: BMC Infect Dis. 2022 Feb 18;22:159. doi: 10.1186/s12879-022-07151-6 (PMC8855546; doi:10.1186/s12879-022-07151-6)
Supplement: Supplementary file 4 — Additional file 4. Additional data: raw data (2021.01.13) (englished version). [file 12879_2022_7151_MOESM4_ESM.xlsx]

## Sheet: Raw data
Supplementary file: raw data, SI with changes marked for final publication
Delected	Code	VACCINATION_TYPE（1:016；2:012	VACCINATION_STATUS	Follow-up	sex	AGE	age 15-29; 30-49; 50-59	age 15-29; 30-44; 45-59	age 15-29; 30-49; 50-59	natinality	HISTORY_OF_VACCINATION	MOTHER_HISTORY_OF_HB	1346	alcohol	Hypertension	T2DM	height	weight	CM	BMI	systolic pressure	diastolic pressure	ALT	HBsAg1	HBsAb1	HBeAg1	HBeAb1	HBcAb1	HBsAg2	HBsAb2	HBeAg2	HBeAb2	HBcAb2
0	171	2	3	2	2	34	2	2	1	1	1	3	-1	-1	1	1	156.0	43.3	66.0	17.7926	127	73	22	\N	\N	\N	\N	\N	0	1001	\N	\N	3.03
4	241	2	2	0	1	46	2	3	2	1	1	3	3	4	1	1	153	43.6	66	18.6253	57	103	25	\N	\N	\N	\N	\N	\N	\N	\N	\N	\N
4	33	2	2	0	2	52	3	3	3	1	1	3	1	\N	1	1	145	43.3	63	20.5945	71	104	25	\N	\N	\N	\N	\N	\N	\N	\N	\N	\N
4	197	2	3	0	1	50	3	3	3	1	1	3	2	4	1	1	166	66.1	78	23.9875	99	186	22	\N	\N	\N	\N	\N	\N	\N	\N	\N	\N
4	720	1	2	0	2	56	3	3	3	1	1	1	1	\N	1	1	143	52	76	25.4291	60	100	20	\N	\N	\N	\N	\N	\N	\N	\N	\N	\N
4	1172	1	2	0	1	43	2	2	2	1	1	3	2	4	1	1	173	66	80	22.0522	80	144	25	\N	\N	\N	\N	\N	\N	\N	\N	\N	\N
4	511	2	2	0	1	39	2	2	2	1	1	3	1	3	1	1	157	62.9	88	25.5183	103	155	42	\N	\N	\N	\N	\N	\N	\N	\N	\N	\N
4	791	1	2	0	1	44	2	2	2	1	1	1	2	2	1	1	145	43	65	20.4518	80	118	30	\N	\N	\N	\N	\N	\N	\N	\N	\N	\N
4	481	2	3	0	2	30	2	2	2	1	1	3	1	2	1	1	163	63.4	72	23.8624	65	130	22	\N	\N	\N	\N	\N	\N	\N	\N	\N	\N
4	407	2	2	0	1	56	3	3	3	1	3	3	2	3	1	1	176	67.9	90	21.9202	84	138	51	\N	\N	\N	\N	\N	\N	\N	\N	\N	\N
0	147	2	3	2	1	36	2	2	2	1	1	3	1	1	1	1	156.0	69.4	92.0	28.5174	135	84	66	\N	\N	\N	\N	\N	0.01	413.48	\N	\N	9.27
4	456	2	3	0	1	54	3	3	3	1	1	3	1	3	1	1	160	53	76	20.7031	80	136	27	\N	\N	\N	\N	\N	\N	\N	\N	\N	\N
3	245	2	3	2	2	25	1	1	1	1	1	3	1	1	1	1	162.0	48.3	66.0	18.4042	120	78	24	\N	\N	\N	\N	\N	0	37.19	\N	\N	8.82
4	434	2	1	0	2	25	1	1	1	1	3	3	1	\N	1	1	155	74.6	96	31.051	63	110	68	\N	\N	\N	\N	\N	\N	\N	\N	\N	\N
1	196	2	3	2	2	59	3	3	3	1	1	3	1	\N	1	1	155	65.7	88	27.3465	89	149	27	\N	\N	\N	\N	\N	0.01	\N	\N	\N	5.2
0	812	1	3	2	1	43	2	2	2	1	1	1	-1	-1	1	1	167.0	67.0	90.0	24.0238	126	78	14	\N	\N	\N	\N	\N	0	71.46	\N	\N	9
4	206	2	2	0	1	48	2	3	2	1	1	3	1	\N	1	2	150	51.8	78	23.0222	66	109	36	\N	\N	\N	\N	\N	\N	\N	\N	\N	\N
0	198	2	3	2	1	49	2	3	2	1	1	3	-1	-1	1	1	168.0	76.2	100.0	26.9983	165	89	22	\N	\N	\N	\N	\N	0	37.21	\N	\N	8.17
4	533	2	3	0	1	27	1	1	1	1	1	3	2	3	1	1	175	66	76	21.551	115	138	36	\N	\N	\N	\N	\N	\N	\N	\N	\N	\N
4	1191	1	1	0	2	42	2	2	2	1	3	3	1	\N	1	1	153	58	75	24.7768	82	132	19	\N	\N	\N	\N	\N	\N	\N	\N	\N	\N
4	517	2	3	0	2	22	1	1	1	2	2	3	1	\N	1	1	160	50.2	68	19.6094	73	114	9	\N	\N	\N	\N	\N	\N	\N	\N	\N	\N
0	1174	1	3	2	1	58	3	3	3	1	1	3	1	3	1	1	168.0	66.5	79.0	23.5615	134	80	7	\N	\N	\N	\N	\N	0	1001	\N	\N	9.1
4	1032	1	3	0	1	47	2	3	2	1	1	1	2	4	1	1	163	51	70	19.1953	74	112	31	\N	\N	\N	\N	\N	\N	\N	\N	\N	\N
4	352	2	2	0	2	20	1	1	1	1	2	3	1	\N	1	1	165	60	68	22.0386	86	115	15	\N	\N	\N	\N	\N	\N	\N	\N	\N	\N
0	769	1	3	2	1	48	2	3	2	1	1	3	2	3	1	1	160.0	51.0	67.0	19.9219	118	70	15	\N	\N	\N	\N	\N	0	94.17	\N	\N	8.45
0	4	2	3	2	1	55	3	3	3	1	3	3	1	1	2	2	160.0	62.8	79.0	24.5312	142	92	77	\N	\N	\N	\N	\N	0	434.69	\N	\N	8.48
0	778	1	3	2	2	50	3	3	3	1	1	1	1	1	1	1	147.0	42.0	57.0	19.4363	116	64	18	\N	\N	\N	\N	\N	0	11.64	\N	\N	8.68
4	1222	1	3	0	2	26	1	1	1	1	3	3	1	\N	1	1	160	50	60	19.5312	80	114	23	\N	\N	\N	\N	\N	\N	\N	\N	\N	\N
0	1225	1	3	2	1	44	2	2	2	1	1	3	1	1	1	1	175.0	60.0	68.0	19.5918	118	74	28	\N	\N	\N	\N	\N	0.01	43.74	\N	\N	8.37
4	1194	1	3	0	2	45	2	3	2	1	3	3	1	\N	1	1	153	50	72	21.3593	76	134	14	\N	\N	\N	\N	\N	\N	\N	\N	\N	\N
4	1170	1	3	0	2	47	2	3	2	1	1	3	1	\N	1	1	154	41	68	17.2879	58	109	14	\N	\N	\N	\N	\N	\N	\N	\N	\N	\N
4	765	1	3	0	2	58	3	3	3	1	1	3	1	3	1	1	145	53	60	25.2081	60	108	13	\N	\N	\N	\N	\N	\N	\N	\N	\N	\N
4	822	1	2	0	1	40	2	2	2	1	1	1	3	2	1	1	170	75	84	25.9516	78	120	48	\N	\N	\N	\N	\N	\N	\N	\N	\N	\N
4	935	1	3	0	1	43	2	2	2	1	1	1	1	4	1	1	157	60	77	24.3418	70	144	20	\N	\N	\N	\N	\N	\N	\N	\N	\N	\N
4	1125	1	2	0	1	38	2	2	2	1	3	3	1	\N	1	1	170	55	73	19.0311	58	102	22	\N	\N	\N	\N	\N	\N	\N	\N	\N	\N
4	884	1	2	0	1	41	2	2	2	1	3	1	1	3	1	1	167	58	78	20.7967	110	122	19	\N	\N	\N	\N	\N	\N	\N	\N	\N	\N
0	282	2	3	2	2	55	3	3	3	1	1	3	1	1	1	1	142.0	45.0	76.0	22.317	161	76	35	\N	\N	\N	\N	\N	0	16.99	\N	\N	9.24
0	817	1	3	2	1	38	2	2	2	1	3	1	-1	-1	1	1	173.0	68.0	85.0	22.7204	126	70	23	\N	\N	\N	\N	\N	0	11.2	\N	\N	8.72
4	1176	1	3	0	2	51	3	3	3	1	1	3	1	\N	1	1	146	64	88	30.0244	82	132	53	\N	\N	\N	\N	\N	\N	\N	\N	\N	\N
0	760	1	3	2	2	47	2	3	2	1	1	1	1	1	1	1	158.0	57.0	69.0	22.8329	126	70	42	\N	\N	\N	\N	\N	0	4.95	\N	\N	9.13
0	672	1	3	2	2	59	3	3	3	1	1	1	1	1	1	1	147.0	35.0	50.0	16.197	120	70	27	\N	\N	\N	\N	\N	0	113.55	\N	\N	8.78
4	1123	1	3	0	1	58	3	3	3	1	1	3	2	\N	2	1	160	70	91	27.3438	93	136	46	\N	\N	\N	\N	\N	\N	\N	\N	\N	\N
0	781	1	3	2	2	58	3	3	3	1	1	3	1	1	1	1	159.0	49.0	76.0	19.3821	134	80	14	\N	\N	\N	\N	\N	0	239	\N	\N	9.27
4	611	2	1	0	1	24	1	1	1	1	1	3	1	\N	1	1	165	62.2	72	22.8466	64	111	17	\N	\N	\N	\N	\N	\N	\N	\N	\N	\N
4	1130	1	2	0	1	40	2	2	2	1	2	3	2	2	1	1	175	82	95	26.7755	88	106	48	\N	\N	\N	\N	\N	\N	\N	\N	\N	\N
4	382	2	3	0	2	27	1	1	1	1	1	3	1	\N	1	1	160	74.9	90	29.2578	88	120	15	\N	\N	\N	\N	\N	\N	\N	\N	\N	\N
4	334	2	3	0	2	37	2	2	2	1	1	3	1	\N	1	1	152	54.9	72	23.7621	80	130	15	\N	\N	\N	\N	\N	\N	\N	\N	\N	\N
0	779	1	3	2	1	28	1	1	1	1	3	1	-1	-1	1	1	173.0	90.0	90.0	30.0712	128	90	133	\N	\N	\N	\N	\N	0	255.98	\N	\N	8.53
4	738	1	3	0	1	45	2	3	2	1	3	3	1	\N	1	1	160	62	70	24.2188	74	134	42	\N	\N	\N	\N	\N	\N	\N	\N	\N	\N
0	461	2	3	2	1	56	3	3	3	1	1	3	1	1	1	1	163.0	59.8	80.0	22.5074	109	73	18	\N	\N	\N	\N	\N	0.03	2.61	\N	\N	7.02
0	580	2	3	2	2	32	2	2	1	1	2	3	1	1	1	1	145.0	47.5	72.0	22.5922	105	76	23	\N	\N	\N	\N	\N	0	1001	\N	\N	5.84
4	1237	1	2	0	2	38	2	2	2	1	1	3	1	\N	1	1	165	65	82	23.8751	86	130	32	\N	\N	\N	\N	\N	\N	\N	\N	\N	\N
4	473	2	2	0	2	38	2	2	2	1	1	3	1	\N	1	1	158	62.8	82	25.1562	74	108	24	\N	\N	\N	\N	\N	\N	\N	\N	\N	\N
4	1029	1	1	0	1	57	3	3	3	1	3	3	2	4	1	1	162	60	74	22.8624	88	132	14	\N	\N	\N	\N	\N	\N	\N	\N	\N	\N
4	169	2	3	0	2	39	2	2	2	1	1	3	1	\N	1	1	160	50	70	19.5312	89	137	19	\N	\N	\N	\N	\N	\N	\N	\N	\N	\N
4	1100	1	2	0	1	47	2	3	2	1	3	3	1	4	1	1	165	66	78	24.2424	84	121	37	\N	\N	\N	\N	\N	\N	\N	\N	\N	\N
4	937	1	2	0	2	42	2	2	2	1	1	1	1	\N	1	1	157	60	72	24.3418	74	110	10	\N	\N	\N	\N	\N	\N	\N	\N	\N	\N
4	1336	1	3	0	1	31	2	2	2	1	2	1	1	\N	1	1	167	55	70	19.721	62	118	41	\N	\N	\N	\N	\N	\N	\N	\N	\N	\N
0	524	2	3	2	1	30	2	2	1	1	1	3	1	1	1	1	165.0	55.8	70.0	20.4959	110	70	16	\N	\N	\N	\N	\N	0.01	183.31	\N	\N	7.24
4	773	1	2	0	2	52	3	3	3	1	3	3	1	\N	1	1	152	44	76	19.0443	58	96	24	\N	\N	\N	\N	\N	\N	\N	\N	\N	\N
4	482	2	3	0	2	35	2	2	2	1	1	3	1	\N	1	1	150	58.7	76	26.0889	70	117	9	\N	\N	\N	\N	\N	\N	\N	\N	\N	\N
1	213	2	3	2	2	39	2	2	2	1	1	3	1	\N	1	1	155	48.6	69	20.2289	62	108	12	\N	\N	\N	\N	\N	0	\N	\N	\N	0.19
4	192	2	2	0	2	28	1	1	1	1	1	3	1	\N	1	1	156	52	70	21.3675	78	121	17	\N	\N	\N	\N	\N	\N	\N	\N	\N	\N
4	1265	1	2	0	2	26	1	1	1	1	3	3	1	\N	1	1	163	58	77	21.83	70	118	23	\N	\N	\N	\N	\N	\N	\N	\N	\N	\N
0	420	2	3	2	2	43	2	2	2	1	1	3	1	1	1	1	150.0	60.3	91.0	26.8	114	77	21	\N	\N	\N	\N	\N	0	624.17	\N	\N	7.44
0	1163	1	3	2	2	43	2	2	2	1	1	3	1	1	1	1	158.0	62.0	80.0	24.8358	102	68	24	\N	\N	\N	\N	\N	0	1001	\N	\N	4.07
4	609	2	2	0	1	32	2	2	2	1	1	3	2	4	1	1	170	59.7	78	20.6574	87	135	18	\N	\N	\N	\N	\N	\N	\N	\N	\N	\N
0	908	1	3	2	2	32	2	2	1	1	2	3	1	1	1	1	164.0	51.0	73.0	18.9619	112	80	28	\N	\N	\N	\N	\N	0	37.9	\N	\N	6.15
4	143	2	2	0	2	25	1	1	1	1	1	3	1	\N	1	1	146.8	37.6	67	17.4476	76	113	9	\N	\N	\N	\N	\N	\N	\N	\N	\N	\N
4	903	1	3	0	2	38	2	2	2	1	1	3	1	\N	1	1	161	47	68	18.132	60	92	14	\N	\N	\N	\N	\N	\N	\N	\N	\N	\N
4	430	2	1	0	1	55	3	3	3	1	1	3	2	4	1	1	150	49.3	74	21.9111	74	128	18	\N	\N	\N	\N	\N	\N	\N	\N	\N	\N
4	1275	1	2	0	1	24	1	1	1	1	3	3	2	2	1	1	162	73	87	27.8159	82	134	86	\N	\N	\N	\N	\N	\N	\N	\N	\N	\N
4	683	1	2	0	1	47	2	3	2	1	1	1	1	\N	1	1	158	55	65	22.0317	72	128	28	\N	\N	\N	\N	\N	\N	\N	\N	\N	\N
4	436	2	2	0	1	35	2	2	2	1	1	3	2	2	1	1	176	83.3	92	26.8918	78	116	32	\N	\N	\N	\N	\N	\N	\N	\N	\N	\N
4	862	1	3	0	1	45	2	3	2	1	3	1	2	4	1	1	170	70	89	24.2215	84	120	32	\N	\N	\N	\N	\N	\N	\N	\N	\N	\N
4	1164	1	2	0	2	40	2	2	2	1	1	3	1	\N	1	1	160	67	88	26.1719	102	178	33	\N	\N	\N	\N	\N	\N	\N	\N	\N	\N
4	1010	1	3	0	1	33	2	2	2	1	1	3	2	\N	1	1	170	66	84	22.8374	74	114	30	\N	\N	\N	\N	\N	\N	\N	\N	\N	\N
4	454	2	3	0	2	22	1	1	1	1	1	3	1	\N	1	1	149	60.5	80	27.251	78	120	21	\N	\N	\N	\N	\N	\N	\N	\N	\N	\N
4	1133	1	2	0	1	40	2	2	2	1	2	3	3	\N	1	1	172	58	74	19.6052	78	106	42	\N	\N	\N	\N	\N	\N	\N	\N	\N	\N
4	1165	1	2	0	1	45	2	3	2	1	2	3	2	4	1	1	160	74	93	28.9062	82	114	39	\N	\N	\N	\N	\N	\N	\N	\N	\N	\N
0	821	1	3	2	2	59	3	3	3	1	1	1	1	1	1	1	140.0	43.0	71.0	21.9388	102	64	15	\N	\N	\N	\N	\N	0	21.55	\N	\N	8.3
4	423	2	3	0	2	49	2	3	2	1	3	3	1	\N	1	1	157	46	74	18.662	83	116	21	\N	\N	\N	\N	\N	\N	\N	\N	\N	\N
4	396	2	3	0	1	23	1	1	1	1	1	3	1	2	1	1	170	52.4	80	18.1315	68	127	40	\N	\N	\N	\N	\N	\N	\N	\N	\N	\N
4	1161	1	1	0	1	25	1	1	1	1	3	3	2	2	1	1	170	73	86	25.2595	74	114	130	\N	\N	\N	\N	\N	\N	\N	\N	\N	\N
0	1166	1	3	2	2	50	3	3	3	1	1	3	1	1	1	1	157.0	63.0	87.0	25.5588	160	84	27	\N	\N	\N	\N	\N	0	47.45	\N	\N	7.3
4	547	2	2	0	2	26	1	1	1	1	3	3	1	\N	1	1	160	67.6	78	26.4062	87	146	13	\N	\N	\N	\N	\N	\N	\N	\N	\N	\N
4	475	2	3	0	2	20	1	1	1	1	2	3	1	\N	1	1	150	41.6	68	18.4889	69	103	14	\N	\N	\N	\N	\N	\N	\N	\N	\N	\N
4	559	2	2	0	2	34	2	2	2	1	2	3	1	\N	1	1	152	49.3	70	21.3383	58	89	20	\N	\N	\N	\N	\N	\N	\N	\N	\N	\N
4	1148	1	3	0	2	51	3	3	3	1	1	3	1	\N	1	1	157	61	77	24.7475	82	120	31	\N	\N	\N	\N	\N	\N	\N	\N	\N	\N
4	622	2	1	0	2	23	1	1	1	1	1	3	1	\N	1	1	158	56.4	76	22.5925	73	120	14	\N	\N	\N	\N	\N	\N	\N	\N	\N	\N
4	429	2	3	0	2	54	3	3	3	1	1	3	1	\N	1	1	145	53.4	78	25.3983	61	108	89	\N	\N	\N	\N	\N	\N	\N	\N	\N	\N
0	161	2	3	2	1	37	2	2	2	1	1	3	-1	-1	1	1	170.0	57.0	76.0	19.7232	132	89	13	\N	\N	\N	\N	\N	0	45.64	\N	\N	7.77
4	921	1	3	0	1	59	3	3	3	1	3	1	2	4	1	1	160	50	71	19.5312	102	168	21	\N	\N	\N	\N	\N	\N	\N	\N	\N	\N
0	6	2	3	2	2	40	2	2	2	1	1	3	1	1	1	1	157.0	53.0	74.0	21.5019	138	87	18	\N	\N	\N	\N	\N	0	13.41	\N	\N	5.13
0	271	2	3	2	2	40	2	2	2	1	1	3	1	1	1	1	152.0	55.3	76.0	23.9352	109	71	32	\N	\N	\N	\N	\N	0	49.52	\N	\N	4.72
0	806	1	3	2	1	59	3	3	3	1	1	3	2	1	2	2	167.0	65.0	93.0	23.3067	145	89	20	\N	\N	\N	\N	\N	0	135.55	\N	\N	4.37
4	885	1	2	0	2	26	1	1	1	1	3	1	1	\N	1	1	152	38	58	16.4474	66	96	13	\N	\N	\N	\N	\N	\N	\N	\N	\N	\N
4	237	2	3	0	1	45	2	3	2	1	1	3	2	4	1	1	156	60.3	85	24.7781	96	138	53	\N	\N	\N	\N	\N	\N	\N	\N	\N	\N
0	918	1	3	2	1	48	2	3	2	1	1	1	1	3	2	2	165.0	86.0	103.0	31.5886	132	104	24	\N	\N	\N	\N	\N	0	61.83	\N	\N	7.43
4	1046	1	2	0	1	42	2	2	2	1	2	1	2	\N	1	1	172	73	90	24.6755	84	120	44	\N	\N	\N	\N	\N	\N	\N	\N	\N	\N
4	782	1	3	0	2	53	3	3	3	1	1	1	1	\N	1	1	150	58	78.01	25.7778	80	120	21	\N	\N	\N	\N	\N	\N	\N	\N	\N	\N
0	248	2	3	2	2	33	2	2	1	1	1	3	1	1	1	1	162.0	54.0	76.0	20.5761	108	66	15	\N	\N	\N	\N	\N	0	894.42	\N	\N	4.32
4	394	2	1	0	2	51	3	3	3	1	1	3	1	2	1	1	140	49.7	78	25.3571	87	148	37	\N	\N	\N	\N	\N	\N	\N	\N	\N	\N
4	624	2	3	0	1	21	1	1	1	1	1	3	2	2	1	1	165	60.2	76	22.112	68	122	25	\N	\N	\N	\N	\N	\N	\N	\N	\N	\N
4	1190	1	2	0	2	41	2	2	2	1	3	3	1	\N	1	1	155	63	84	26.2227	80	128	19	\N	\N	\N	\N	\N	\N	\N	\N	\N	\N
4	1151	1	1	0	1	29	1	1	1	1	3	3	2	\N	1	1	157	68	80	27.5873	88	136	60	\N	\N	\N	\N	\N	\N	\N	\N	\N	\N
4	721	1	2	0	1	27	1	1	1	1	2	3	1	2	1	1	177	70	78	22.3435	66	127	31	\N	\N	\N	\N	\N	\N	\N	\N	\N	\N
0	978	1	3	2	1	47	2	3	2	1	1	3	1	2	1	1	155.0	61.0	86.0	25.3902	107	69	39	\N	\N	\N	\N	\N	0	31.52	\N	\N	9.44
0	761	1	3	2	2	51	3	3	3	1	1	1	1	1	1	1	150.0	50.0	83.0	22.2222	126	72	25	\N	\N	\N	\N	\N	0	25.99	\N	\N	3.75
4	1214	1	2	0	2	38	2	2	2	1	3	3	1	\N	1	1	153	50	65	21.3593	76	112	32	\N	\N	\N	\N	\N	\N	\N	\N	\N	\N
4	552	2	1	0	1	29	1	1	1	1	1	3	2	\N	1	1	174	74.3	90	24.5409	69	123	85	\N	\N	\N	\N	\N	\N	\N	\N	\N	\N
0	1153	1	3	2	2	49	2	3	2	1	3	3	1	3	1	1	155.0	67.0	90.0	27.8876	109	60	22	\N	\N	\N	\N	\N	0	140.78	\N	\N	6.5
4	354	2	2	0	1	24	1	1	1	1	1	3	2	3	1	1	168	70	84	24.8016	85	114	19	\N	\N	\N	\N	\N	\N	\N	\N	\N	\N
4	1250	1	3	0	1	26	1	1	1	1	1	3	2	3	1	1	175	76	80	24.8163	62	120	19	\N	\N	\N	\N	\N	\N	\N	\N	\N	\N
0	5	2	3	2	2	58	3	3	3	1	1	3	1	1	1	1	145.0	57.2	81.0	27.2057	152	90	202	\N	\N	\N	\N	\N	0	61.01	\N	\N	6.16
4	411	2	2	0	1	44	2	2	2	1	1	3	1	2	1	1	160	64.6	100	25.2344	77	114	21	\N	\N	\N	\N	\N	\N	\N	\N	\N	\N
4	457	2	3	0	2	50	3	3	3	1	1	3	1	\N	1	1	148	49.6	74	22.6443	79	120	33	\N	\N	\N	\N	\N	\N	\N	\N	\N	\N
0	853	1	3	2	1	50	3	3	3	1	1	1	2	2	1	1	165.0	52.0	64.0	19.1001	108	66	44	\N	\N	\N	\N	\N	0	24.22	\N	\N	2.45
4	838	1	3	0	2	42	2	2	2	2	1	1	1	\N	1	3	153	69	83	29.4758	64	150	41	\N	\N	\N	\N	\N	\N	\N	\N	\N	\N
4	807	1	3	0	1	41	2	2	2	1	1	3	1	\N	1	1	172	71	80	23.9995	72	132	38	\N	\N	\N	\N	\N	\N	\N	\N	\N	\N
0	660	1	3	2	1	42	2	2	2	1	3	1	2	2	1	1	170.0	89.0	92.0	30.7958	142	90	25	\N	\N	\N	\N	\N	0	12.04	\N	\N	7.66
4	1293	1	3	0	2	32	2	2	2	1	3	3	1	\N	1	1	162	65	85	24.7676	74	124	22	\N	\N	\N	\N	\N	\N	\N	\N	\N	\N
4	458	2	3	0	2	36	2	2	2	1	3	3	1	\N	1	1	162	61.5	76.1	23.4339	66	100	20	\N	\N	\N	\N	\N	\N	\N	\N	\N	\N
0	490	2	3	2	2	38	2	2	2	1	1	3	1	1	1	1	155.0	46.0	65.0	19.1467	120	66	10	\N	\N	\N	\N	\N	0	825.82	\N	\N	4.24
4	820	1	2	0	2	41	2	2	2	1	2	1	1	\N	1	1	153	60	74	25.6312	76	128	26	\N	\N	\N	\N	\N	\N	\N	\N	\N	\N
4	1132	1	3	0	1	51	3	3	3	1	1	3	2	2	1	1	169	80	98	28.0102	88	120	23	\N	\N	\N	\N	\N	\N	\N	\N	\N	\N
4	226	2	2	0	1	32	2	2	2	1	1	3	2	2	1	1	168	63.5	70	22.4986	69	114	31	\N	\N	\N	\N	\N	\N	\N	\N	\N	\N
4	1009	1	2	0	1	42	2	2	2	1	3	3	2	4	1	1	168	60	77	21.2585	80	106	18	\N	\N	\N	\N	\N	\N	\N	\N	\N	\N
4	990	1	2	0	1	56	3	3	3	1	1	3	2	\N	1	1	160	55	74	21.4844	68	104	35	\N	\N	\N	\N	\N	\N	\N	\N	\N	\N
4	1039	1	2	0	1	39	2	2	2	1	2	1	2	2	1	1	173	60	77	20.0474	76	120	14	\N	\N	\N	\N	\N	\N	\N	\N	\N	\N
4	232	2	2	0	1	38	2	2	2	1	1	3	1	2	1	1	170	73.6	90	25.4671	96	144	24	\N	\N	\N	\N	\N	\N	\N	\N	\N	\N
0	906	1	3	2	2	53	3	3	3	1	3	3	1	1	1	1	155.0	61.0	77.0	25.3902	133	66	19	\N	\N	\N	\N	\N	0	6.25	\N	\N	3.97
0	265	2	3	2	1	41	2	2	2	1	3	3	2	3	1	1	161.0	61.1	80.0	23.5716	123	85	22	\N	\N	\N	\N	\N	0	5.31	\N	\N	7.73
4	186	2	2	0	1	40	2	2	2	1	1	3	3	\N	1	1	160	75.9	82	29.6484	78	131	44	\N	\N	\N	\N	\N	\N	\N	\N	\N	\N
4	558	2	2	0	1	33	2	2	2	1	1	3	2	3	1	1	166	49.4	72	17.9271	67	108	46	\N	\N	\N	\N	\N	\N	\N	\N	\N	\N
4	1110	1	3	0	1	38	2	2	2	1	3	3	2	4	1	1	177	60	76	19.1516	80	112	32	\N	\N	\N	\N	\N	\N	\N	\N	\N	\N
4	409	2	1	0	1	39	2	2	2	1	1	3	1	4	1	1	165	67.8	85	24.9036	90	148	70	\N	\N	\N	\N	\N	\N	\N	\N	\N	\N
4	969	1	3	0	1	50	3	3	3	1	1	3	1	2	1	1	160	55	70	21.4844	80	128	56	\N	\N	\N	\N	\N	\N	\N	\N	\N	\N
0	283	2	3	2	1	27	1	1	1	1	1	3	2	1	1	1	166.0	100.3	105.0	36.3986	143	86	73	\N	\N	\N	\N	\N	0	25.9	\N	\N	4.54
4	39	2	3	0	2	42	2	2	2	1	3	3	1	\N	1	1	156	63.8	94	26.2163	67	114	43	\N	\N	\N	\N	\N	\N	\N	\N	\N	\N
4	1047	1	2	0	2	37	2	2	2	1	3	1	1	\N	1	1	152	62	74	26.8352	74	108	36	\N	\N	\N	\N	\N	\N	\N	\N	\N	\N
4	1053	1	2	0	1	48	2	3	2	1	1	1	2	2	1	1	165	50	65	18.3655	76	110	14	\N	\N	\N	\N	\N	\N	\N	\N	\N	\N
0	934	1	3	2	2	42	2	2	2	1	3	1	1	1	1	1	145.0	51.0	77.0	24.2568	118	78	17	\N	\N	\N	\N	\N	0	4.03	\N	\N	6.59
4	1118	1	3	0	2	34	2	2	2	1	2	3	1	\N	1	1	160	78	86	30.4688	88	124	29	\N	\N	\N	\N	\N	\N	\N	\N	\N	\N
4	1138	1	3	0	2	58	3	3	3	1	1	3	1	\N	1	1	154	53	78	22.3478	68	134	15	\N	\N	\N	\N	\N	\N	\N	\N	\N	\N
4	451	2	1	0	2	55	3	3	3	1	1	3	1	\N	1	1	156	63.7	80	26.1752	77	117	34	\N	\N	\N	\N	\N	\N	\N	\N	\N	\N
4	136	2	3	0	2	50	3	3	3	1	1	3	1	\N	2	1	160	97.7	116	38.1641	114	180	27	\N	\N	\N	\N	\N	\N	\N	\N	\N	\N
4	214	2	1	0	2	57	3	3	3	1	1	3	1	\N	1	1	154	54.3	80	22.8959	76	137	22	\N	\N	\N	\N	\N	\N	\N	\N	\N	\N
4	227	2	3	0	2	45	2	3	2	1	1	3	1	\N	1	1	156	59.7	80	24.5316	77	138	17	\N	\N	\N	\N	\N	\N	\N	\N	\N	\N
4	298	2	3	0	1	36	2	2	2	1	1	3	1	\N	1	1	165	63.1	75	23.1772	72	122	81	\N	\N	\N	\N	\N	\N	\N	\N	\N	\N
4	970	1	1	0	1	44	2	2	2	1	3	3	2	4	1	1	168	66	85	23.3844	94	142	33	\N	\N	\N	\N	\N	\N	\N	\N	\N	\N
4	1189	1	2	0	2	43	2	2	2	1	1	3	1	\N	1	1	160	65	81	25.3906	80	124	103	\N	\N	\N	\N	\N	\N	\N	\N	\N	\N
0	936	1	3	2	2	47	2	3	2	1	2	1	1	1	1	1	160.0	59.0	78.0	23.0469	106	84	24	\N	\N	\N	\N	\N	0	4.01	\N	\N	7.05
4	254	2	3	0	2	57	3	3	3	1	1	3	1	\N	2	1	148	67.2	89	30.6793	99	171	20	\N	\N	\N	\N	\N	\N	\N	\N	\N	\N
4	1209	1	2	0	1	37	2	2	2	1	3	3	2	4	1	1	167	81	88	29.0437	74	120	23	\N	\N	\N	\N	\N	\N	\N	\N	\N	\N
0	80	2	3	2	2	42	2	2	2	1	1	3	1	1	1	1	150	55.2	75.0	24.5333	125	66	53	\N	\N	\N	\N	\N	0	142.62	\N	\N	0.09
4	856	1	2	0	1	56	3	3	3	1	3	1	2	4	3	3	160	73	96	28.5156	82	128	28	\N	\N	\N	\N	\N	\N	\N	\N	\N	\N
4	891	1	3	0	2	50	3	3	3	1	3	1	1	\N	2	1	147	72	103.5	33.3195	108	166	30	\N	\N	\N	\N	\N	\N	\N	\N	\N	\N
4	956	1	2	0	2	58	3	3	3	1	2	3	1	\N	3	1	158	76	103	30.4438	92	150	26	\N	\N	\N	\N	\N	\N	\N	\N	\N	\N
4	431	2	2	0	1	54	3	3	3	1	1	3	2	4	1	1	162	62.6	81	23.8531	68	121	41	\N	\N	\N	\N	\N	\N	\N	\N	\N	\N
4	246	2	3	0	2	45	2	3	2	1	1	3	1	\N	1	1	154	48.4	72	20.4082	79	132	28	\N	\N	\N	\N	\N	\N	\N	\N	\N	\N
0	8	2	3	2	2	58	3	3	3	1	3	3	-1	-1	1	1	158.0	57.1	98.0	22.8729	134	84	29	\N	\N	\N	\N	\N	0	1.01	\N	\N	2.52
4	44	2	3	0	2	40	2	2	2	1	1	3	1	\N	1	1	172	71.4	86	24.1347	74	123	15	\N	\N	\N	\N	\N	\N	\N	\N	\N	\N
4	808	1	3	0	2	56	3	3	3	1	1	3	1	\N	1	1	153	55	84	23.4952	110	173	22	\N	\N	\N	\N	\N	\N	\N	\N	\N	\N
4	997	1	1	0	1	43	2	2	2	1	3	3	1	2	1	1	155	65	86	27.0552	70	112	43	\N	\N	\N	\N	\N	\N	\N	\N	\N	\N
4	295	2	3	0	1	39	2	2	2	1	1	3	2	3	1	1	168	68	83	24.093	89	122	54	\N	\N	\N	\N	\N	\N	\N	\N	\N	\N
4	852	1	3	0	1	52	3	3	3	1	3	1	1	\N	1	1	153.5	45	65	19.0983	76	116	29	\N	\N	\N	\N	\N	\N	\N	\N	\N	\N
4	958	1	1	0	1	44	2	2	2	1	1	3	3	2	1	1	152	53	74	22.9398	78	112	28	\N	\N	\N	\N	\N	\N	\N	\N	\N	\N
4	1120	1	2	0	1	46	2	3	2	1	1	3	2	4	1	1	157	58	70	23.5304	76	118	37	\N	\N	\N	\N	\N	\N	\N	\N	\N	\N
0	661	1	3	2	2	54	3	3	3	1	1	3	1	1	1	1	157.0	80.0	92.0	32.4557	124	82	20	\N	\N	\N	\N	\N	0	15.3	\N	\N	6.7
4	156	2	3	0	2	49	2	3	2	1	1	3	1	\N	1	1	160	64.1	80	25.0391	68	105	21	\N	\N	\N	\N	\N	\N	\N	\N	\N	\N
4	236	2	3	0	1	54	3	3	3	1	1	3	2	2	1	1	150	49.1	77	21.8222	60	115	23	\N	\N	\N	\N	\N	\N	\N	\N	\N	\N
4	545	2	3	0	1	18	1	1	1	1	1	3	1	\N	1	1	172	64	72	21.6333	66	116	33	\N	\N	\N	\N	\N	\N	\N	\N	\N	\N
4	789	1	3	0	2	43	2	2	2	1	3	1	1	\N	1	1	157	70	88	28.3987	70	126	33	\N	\N	\N	\N	\N	\N	\N	\N	\N	\N
4	787	1	2	0	1	22	1	1	1	1	2	1	1	\N	1	1	155	42	57	17.4818	80	130	42	\N	\N	\N	\N	\N	\N	\N	\N	\N	\N
3	149	2	3	2	2	27	1	1	1	1	1	3	1	1	1	1	155.0	52.0	79.0	21.6441	105	75	15	\N	\N	\N	\N	\N	0	1.69	\N	\N	0.09
4	526	2	2	0	1	25	1	1	1	1	1	3	2	2	1	1	173	69.7	82	23.2884	81	137	28	\N	\N	\N	\N	\N	\N	\N	\N	\N	\N
4	618	2	2	0	1	17	1	1	1	1	2	3	1	\N	1	1	170	50.9	66	17.6125	78	124	8	\N	\N	\N	\N	\N	\N	\N	\N	\N	\N
4	307	2	1	0	1	18	1	1	1	1	1	3	1	\N	1	1	156	58	74	23.833	76	140	15	\N	\N	\N	\N	\N	\N	\N	\N	\N	\N
4	117	2	2	0	1	34	2	2	2	1	1	3	1	2	1	1	165	71.9	83	26.4096	96	143	27	\N	\N	\N	\N	\N	\N	\N	\N	\N	\N
4	626	2	3	0	2	15	1	1	1	1	1	3	1	\N	1	1	155	44.7	66	18.6056	57	91	15	\N	\N	\N	\N	\N	\N	\N	\N	\N	\N
4	616	2	3	0	2	32	2	2	2	1	1	3	1	\N	1	1	155	51.8	76	21.5609	77	99	11	\N	\N	\N	\N	\N	\N	\N	\N	\N	\N
1	522	2	3	2	2	20	1	1	1	1	1	3	1	\N	1	1	162	71.3	80	27.1681	82	135	13	\N	\N	\N	\N	\N	0	\N	\N	\N	0.25
4	631	2	2	0	2	18	1	1	1	1	3	3	1	\N	1	1	165	57	78	20.9366	68	119	24	\N	\N	\N	\N	\N	\N	\N	\N	\N	\N
4	122	2	3	0	2	40	2	2	2	1	1	3	1	\N	1	1	155	55	76	22.8928	59	99	15	\N	\N	\N	\N	\N	\N	\N	\N	\N	\N
0	794	1	3	2	2	56	3	3	3	1	1	1	-1	-1	1	1	153.0	43.0	70.0	18.369	141	81	46	\N	\N	\N	\N	\N	0.01	25.14	\N	\N	0.36
4	270	2	3	0	1	48	2	3	2	1	1	3	2	2	2	1	162	50.4	77	19.2044	61	98	157	\N	\N	\N	\N	\N	\N	\N	\N	\N	\N
4	69	2	2	0	2	48	2	3	2	1	1	3	1	2	1	1	148	55.5	78	25.3378	66	137	17	\N	\N	\N	\N	\N	\N	\N	\N	\N	\N
4	304	2	1	0	2	18	1	1	1	1	1	3	1	\N	1	1	159	66	82	26.1066	50	96	45	\N	\N	\N	\N	\N	\N	\N	\N	\N	\N
0	494	2	3	2	1	21	1	1	1	1	2	3	1	1	1	1	170.0	51.0	62.0	17.6471	119	76	16	\N	\N	\N	\N	\N	0	40.44	\N	\N	0.14
0	285	2	3	2	2	38	2	2	2	2	1	3	1	1	1	1	156.0	59.5	72.0	24.4494	108	43	11	\N	\N	\N	\N	\N	0	6.31	\N	\N	0.08
4	125	2	3	0	2	53	3	3	3	1	1	3	1	\N	1	1	145	52.4	83	24.9227	81	142	36	\N	\N	\N	\N	\N	\N	\N	\N	\N	\N
4	638	2	3	0	2	18	1	1	1	1	1	3	1	\N	1	1	150	43.3	62	19.2444	66	117	14	\N	\N	\N	\N	\N	\N	\N	\N	\N	\N
4	322	2	3	0	2	20	1	1	1	1	1	3	1	\N	1	1	154	52.2	68	22.0105	58	109	15	\N	\N	\N	\N	\N	\N	\N	\N	\N	\N
4	634	2	2	0	1	15	1	1	1	1	2	3	1	\N	1	1	178	60.9	74	19.2211	83	137	16	\N	\N	\N	\N	\N	\N	\N	\N	\N	\N
3	525	2	3	2	2	26	1	1	1	1	1	3	1	1	1	1	169.0	50.0	73.0	17.5064	102	62	23	\N	\N	\N	\N	\N	0	1001	\N	\N	0.07
4	544	2	1	0	2	19	1	1	1	1	2	3	1	\N	1	1	158	45.2	65	18.1061	61	106	22	\N	\N	\N	\N	\N	\N	\N	\N	\N	\N
4	486	2	2	0	2	31	2	2	2	1	1	3	1	3	1	1	150	46.4	70	20.6222	72	108	6	\N	\N	\N	\N	\N	\N	\N	\N	\N	\N
0	983	1	3	3	1	32	2	2	1	1	1	3	1	2	1	1	175.0	62.0	71.0	20.2449	128	70	26	0	1001	0.325	0.09	9.21	0	1001	\N	\N	6.39
4	614	2	3	0	2	19	1	1	1	1	1	3	1	\N	1	1	162	51.6	60.6	19.6616	68	109	8	\N	\N	\N	\N	\N	\N	\N	\N	\N	\N
4	627	2	1	0	1	20	1	1	1	1	1	3	2	\N	1	1	170	49.9	76	17.2664	67	111	11	\N	\N	\N	\N	\N	\N	\N	\N	\N	\N
4	1143	1	1	0	2	32	2	2	2	1	2	3	1	\N	1	1	152	54	74	23.3726	72	106	23	\N	\N	\N	\N	\N	\N	\N	\N	\N	\N
0	68	2	3	2	2	56	3	3	3	1	1	3	1	1	1	1	155.0	64.8	90.0	26.9719	142	63	50	\N	\N	\N	\N	\N	0	97.97	\N	\N	4.08
4	1150	1	2	0	1	43	2	2	2	1	1	3	1	\N	1	1	172	67	82	22.6474	64	122	24	\N	\N	\N	\N	\N	\N	\N	\N	\N	\N
0	353	2	3	3	2	57	3	3	3	1	1	3	1	1	2	2	155.0	66.3	87.0	27.5963	146	86	44	0	1001	0.305	1.38	9.51	0	226.4	\N	\N	8.97
4	235	2	3	0	2	49	2	3	2	1	1	3	1	\N	1	1	150	47.8	72	21.2444	65	109	38	\N	\N	\N	\N	\N	\N	\N	\N	\N	\N
1	528	2	3	2	2	26	1	1	1	1	1	3	1	\N	1	1	152	53.3	68	23.0696	76	120	20	\N	\N	\N	\N	\N	0	\N	\N	\N	0.08
0	188	2	3	3	1	42	2	2	2	1	1	3	1	2	1	1	170.0	66.4	85.0	22.9758	95	55	38	0	1001	0.304	1.4	8.56	0	1001	\N	\N	7.82
0	1346	1	3	2	1	15	1	1	1	1	2	3	1	1	1	1	160.0	41.0	62.5	16.0156	98	60	13	\N	\N	\N	\N	\N	0.01	1001	\N	\N	0.3
4	12	2	2	0	2	38	2	2	2	1	1	3	1	\N	1	1	152	57.1	90	24.7143	74	129	44	\N	\N	\N	\N	\N	\N	\N	\N	\N	\N
4	967	1	2	0	1	39	2	2	2	1	3	3	2	4	1	1	170	60	80	20.7612	66	120	20	\N	\N	\N	\N	\N	\N	\N	\N	\N	\N
4	460	2	1	0	1	50	3	3	3	1	1	3	2	2	1	1	158.1	48	65	19.2034	73	132	14	\N	\N	\N	\N	\N	\N	\N	\N	\N	\N
0	47	2	3	2	1	57	3	3	3	1	1	3	1	1	1	1	150.0	51.7	70.0	22.9778	115	72	20	\N	\N	\N	\N	\N	0	236.69	\N	\N	4.58
4	483	2	3	0	1	38	2	2	2	1	3	3	1	2	1	1	166	57.6	76	20.9029	76	121	40	\N	\N	\N	\N	\N	\N	\N	\N	\N	\N
4	1033	1	3	0	1	51	3	3	3	1	1	1	2	\N	1	1	157	50	71	20.2848	50	102	27	\N	\N	\N	\N	\N	\N	\N	\N	\N	\N
4	588	2	2	0	2	31	2	2	2	1	1	3	1	\N	1	1	156	58.8	84	24.1617	74	129	41	\N	\N	\N	\N	\N	\N	\N	\N	\N	\N
0	492	2	3	2	1	24	1	1	1	1	1	3	-1	-1	1	1	170.0	86.0	88.0	29.7578	137	68	37	\N	\N	\N	\N	\N	0	686.6	\N	\N	0.91
4	239	2	3	0	2	46	2	3	2	1	1	3	1	\N	1	1	155	59.6	78	24.8075	65	108	43	\N	\N	\N	\N	\N	\N	\N	\N	\N	\N
4	228	2	3	0	2	41	2	2	2	1	1	3	1	\N	1	1	145	67	92	31.8668	78	120	19	\N	\N	\N	\N	\N	\N	\N	\N	\N	\N
4	305	2	1	0	2	37	2	2	2	1	1	3	1	\N	1	1	158	75.5	87	30.2436	73	117	43	\N	\N	\N	\N	\N	\N	\N	\N	\N	\N
0	487	2	3	2	1	36	2	2	2	1	3	3	2	2	1	1	165.0	57.4	69.0	21.0836	101	49	20	\N	\N	\N	\N	\N	0.01	140.67	\N	\N	7.6
4	947	1	2	0	2	35	2	2	2	1	3	3	1	\N	1	1	156	55	75	22.6003	60	104	36	\N	\N	\N	\N	\N	\N	\N	\N	\N	\N
3	527	2	3	2	2	27	1	1	1	1	1	3	1	1	1	1	170.0	58.3	76.0	20.173	136	68	78	\N	\N	\N	\N	\N	0	546.48	\N	\N	1.23
4	574	2	3	0	1	30	2	2	2	1	1	3	2	2	1	1	173	58.3	72	19.4794	68	134	26	\N	\N	\N	\N	\N	\N	\N	\N	\N	\N
4	961	1	2	0	2	44	2	2	2	1	3	3	1	\N	1	1	160	58	86	22.6562	74	136	29	\N	\N	\N	\N	\N	\N	\N	\N	\N	\N
0	155	2	3	2	2	44	2	2	2	1	1	3	1	1	1	1	155.0	54.4	77.0	22.6431	125	78	22	\N	\N	\N	\N	\N	0	1001	\N	\N	0.23
4	556	2	3	0	1	17	1	1	1	1	1	3	1	\N	1	1	160	50.6	68	19.7656	64	110	9	\N	\N	\N	\N	\N	\N	\N	\N	\N	\N
4	581	2	2	0	1	26	1	1	1	1	1	3	2	4	1	1	150	57.5	82	25.5556	92	147	121	\N	\N	\N	\N	\N	\N	\N	\N	\N	\N
4	1147	1	2	0	2	53	3	3	3	1	1	3	1	\N	1	1	145	52	86	24.7325	68	112	16	\N	\N	\N	\N	\N	\N	\N	\N	\N	\N
4	909	1	3	0	2	20	1	1	1	1	2	3	1	\N	1	1	162.5	45	64	17.0414	76	104	23	\N	\N	\N	\N	\N	\N	\N	\N	\N	\N
4	1320	1	2	0	1	20	1	1	1	1	2	1	2	\N	1	1	167	45	62	16.1354	84	118	28	\N	\N	\N	\N	\N	\N	\N	\N	\N	\N
4	1335	1	3	0	2	26	1	1	1	1	2	1	1	\N	1	1	161	51	77	19.6752	76	114	15	\N	\N	\N	\N	\N	\N	\N	\N	\N	\N
4	955	1	2	0	1	58	3	3	3	1	2	3	3	4	1	1	162	62	86	23.6244	72	114	33	\N	\N	\N	\N	\N	\N	\N	\N	\N	\N
4	7	2	2	0	1	56	3	3	3	1	1	3	3	2	1	1	165	61	83	22.4059	95	123	56	\N	\N	\N	\N	\N	\N	\N	\N	\N	\N
0	506	2	3	3	2	24	1	1	1	1	1	3	1	1	1	1	155.0	45.9	64.0	19.1051	114	79	17	0	1001	0.29	1.68	0.06	0	344.86	\N	\N	0.05
4	944	1	2	0	1	49	2	3	2	1	3	3	2	4	1	1	156	51	75	20.9566	96	146	33	\N	\N	\N	\N	\N	\N	\N	\N	\N	\N
0	398	2	3	3	1	27	1	1	1	1	1	3	2	2	1	1	172.0	58.0	70.0	19.6052	134	82	26	0	1001	0.19	0.03	9.39	0	1001	\N	\N	8.74
0	77	2	3	2	1	51	3	3	3	1	1	3	2	3	1	1	145.0	59.8	100.0	28.4423	175	96	32	\N	\N	\N	\N	\N	0	71.5	\N	\N	3.65
4	1244	1	3	0	2	29	1	1	1	1	1	3	1	\N	1	1	167	50	67	17.9282	83	111	26	\N	\N	\N	\N	\N	\N	\N	\N	\N	\N
4	557	2	2	0	2	34	2	2	2	1	1	3	1	\N	1	1	145	53.7	76	25.541	76	129	23	\N	\N	\N	\N	\N	\N	\N	\N	\N	\N
4	405	2	1	0	2	48	2	3	2	1	1	3	1	\N	1	2	161	75.5	100	29.127	96	169	43	\N	\N	\N	\N	\N	\N	\N	\N	\N	\N
4	478	2	3	0	1	20	1	1	1	1	1	3	2	\N	1	1	172	62.1	66	20.9911	78	124	18	\N	\N	\N	\N	\N	\N	\N	\N	\N	\N
0	551	2	3	3	2	27	1	1	1	1	1	3	1	1	1	1	155.0	44.9	68.0	18.6889	110	68	53	0	1001	0.437	0.97	9.27	0	191.17	\N	\N	7.2
4	1306	1	3	0	2	22	1	1	1	1	1	3	1	\N	1	1	150	43	65	19.1111	70	106	56	\N	\N	\N	\N	\N	\N	\N	\N	\N	\N
4	537	2	2	0	2	18	1	1	1	1	1	3	1	\N	1	1	158	49	70	19.6283	86	114	9	\N	\N	\N	\N	\N	\N	\N	\N	\N	\N
0	1354	1	3	2	2	19	1	1	1	1	2	3	-1	-1	1	1	160.0	42.0	66.0	16.4062	110	74	15	\N	\N	\N	\N	\N	0	124.99	\N	\N	0.13
4	336	2	1	0	1	48	2	3	2	1	1	3	1	\N	1	1	165	55.7	73	20.4591	84	142	24	\N	\N	\N	\N	\N	\N	\N	\N	\N	\N
4	746	1	3	0	2	57	3	3	3	1	1	1	1	\N	1	1	148	53	83	24.1965	80	136	12	\N	\N	\N	\N	\N	\N	\N	\N	\N	\N
4	587	2	2	0	2	19	1	1	1	1	2	3	1	\N	1	1	163	46	59	17.3134	56	86	7	\N	\N	\N	\N	\N	\N	\N	\N	\N	\N
4	1238	1	3	0	1	27	1	1	1	1	3	3	2	\N	1	1	175	88	94	28.7347	82	120	27	\N	\N	\N	\N	\N	\N	\N	\N	\N	\N
4	300	2	2	0	2	44	2	2	2	1	1	3	1	\N	1	1	152	50.6	76	21.901	67	113	36	\N	\N	\N	\N	\N	\N	\N	\N	\N	\N
4	1216	1	2	0	2	17	1	1	1	1	2	3	1	\N	1	1	165	61	70	22.4059	70	130	14	\N	\N	\N	\N	\N	\N	\N	\N	\N	\N
4	968	1	2	0	2	49	2	3	2	1	1	3	1	\N	1	1	163	58	74	21.83	80	118	29	\N	\N	\N	\N	\N	\N	\N	\N	\N	\N
4	1152	1	1	0	2	24	1	1	1	1	2	3	1	\N	1	1	155	52	83	21.6441	80	116	25	\N	\N	\N	\N	\N	\N	\N	\N	\N	\N
4	425	2	3	0	1	43	2	2	2	1	1	3	1	2	1	1	160	72.7	96	28.3984	89	109	36	\N	\N	\N	\N	\N	\N	\N	\N	\N	\N
0	383	2	3	2	1	50	3	3	3	1	1	3	1	1	2	2	165.0	75.6	90.0	27.7686	130	76	48	\N	\N	\N	\N	\N	0	110.8	\N	\N	5.09
0	1154	1	3	2	1	50	3	3	3	1	3	3	2	3	2	2	171.0	67.0	90.0	22.913	140	90	26	\N	\N	\N	\N	\N	0	161.29	\N	\N	5.53
4	641	2	2	0	2	17	1	1	1	1	2	3	1	\N	1	1	160	45.2	64	17.6563	65	99	11	\N	\N	\N	\N	\N	\N	\N	\N	\N	\N
4	363	2	1	0	1	38	2	2	2	2	1	3	1	\N	1	1	160	56.7	80	22.1484	99	133	68	\N	\N	\N	\N	\N	\N	\N	\N	\N	\N
4	1084	1	2	0	2	15	1	1	1	1	2	3	1	\N	1	1	158	45	60	18.026	80	120	12	\N	\N	\N	\N	\N	\N	\N	\N	\N	\N
4	597	2	3	0	1	21	1	1	1	1	1	3	1	\N	1	1	170	79	83	27.3356	91	148	32	\N	\N	\N	\N	\N	\N	\N	\N	\N	\N
4	1270	1	2	0	2	29	1	1	1	1	2	3	1	\N	1	1	160	50	78	19.5312	70	106	10	\N	\N	\N	\N	\N	\N	\N	\N	\N	\N
4	440	2	3	0	2	20	1	1	1	1	1	3	1	\N	1	3	155	42	59	17.4818	70	121	15	\N	\N	\N	\N	\N	\N	\N	\N	\N	\N
4	346	2	3	0	2	15	1	1	1	1	2	3	1	\N	1	1	156	46	76	18.902	76	121	40	\N	\N	\N	\N	\N	\N	\N	\N	\N	\N
4	329	2	1	0	1	57	3	3	3	1	1	3	1	2	2	1	160	61.8	82	24.1406	71	149	62	\N	\N	\N	\N	\N	\N	\N	\N	\N	\N
4	828	1	3	0	1	32	2	2	2	1	3	1	2	2	1	1	170	59	71	20.4152	80	130	15	\N	\N	\N	\N	\N	\N	\N	\N	\N	\N
0	646	2	3	2	1	18	1	1	1	1	1	3	1	1	1	1	168.0	60.1	70.0	21.2939	140	70	13	\N	\N	\N	\N	\N	0	533.59	\N	\N	0.08
4	257	2	3	0	1	28	1	1	1	1	1	3	2	2	1	1	170	73	80	25.2595	65	157	23	\N	\N	\N	\N	\N	\N	\N	\N	\N	\N
4	586	2	3	0	1	27	1	1	1	1	1	3	2	2	1	1	170	82.5	88	28.5467	88	133	35	\N	\N	\N	\N	\N	\N	\N	\N	\N	\N
4	1337	1	2	0	2	20	1	1	1	1	2	1	1	\N	1	1	160	41	55	16.0156	64	100	26	\N	\N	\N	\N	\N	\N	\N	\N	\N	\N
4	1069	1	3	0	2	15	1	1	1	1	2	3	1	\N	1	1	155	51	87	21.2279	\N	\N	8	\N	\N	\N	\N	\N	\N	\N	\N	\N	\N
4	180	2	2	0	2	40	2	2	2	1	1	3	1	\N	1	1	150	48.5	72	21.5556	72	149	22	\N	\N	\N	\N	\N	\N	\N	\N	\N	\N
4	1085	1	2	0	2	36	2	2	2	1	3	3	1	\N	1	1	160	51	63	19.9219	74	103	19	\N	\N	\N	\N	\N	\N	\N	\N	\N	\N
4	952	1	1	0	2	27	1	1	1	1	1	3	1	\N	1	1	160	57	73	22.2656	62	124	11	\N	\N	\N	\N	\N	\N	\N	\N	\N	\N
4	1073	1	3	0	2	46	2	3	2	1	1	3	1	\N	1	1	152	50	76	21.6413	60	100	19	\N	\N	\N	\N	\N	\N	\N	\N	\N	\N
4	1332	1	1	0	1	17	1	1	1	1	2	3	2	2	1	1	173	53	69	17.7086	66	116	6	\N	\N	\N	\N	\N	\N	\N	\N	\N	\N
4	1277	1	2	0	2	30	2	2	2	2	1	3	1	\N	1	1	155	55	77	22.8928	66	114	18	\N	\N	\N	\N	\N	\N	\N	\N	\N	\N
4	1339	1	1	0	2	32	2	2	2	1	1	3	1	\N	1	1	159	74	83	29.271	56	108	28	\N	\N	\N	\N	\N	\N	\N	\N	\N	\N
4	925	1	3	0	2	22	1	1	1	1	3	1	1	\N	1	1	150	42	62	18.6667	74	130	12	\N	\N	\N	\N	\N	\N	\N	\N	\N	\N
4	1157	1	3	0	2	40	2	2	2	1	1	3	1	\N	1	1	155	53	73	22.0604	76	130	28	\N	\N	\N	\N	\N	\N	\N	\N	\N	\N
0	427	2	3	2	2	42	2	2	2	1	1	3	1	1	1	1	152.0	42.2	77.0	18.2652	110	74	6	\N	\N	\N	\N	\N	0	28.36	\N	\N	7.33
4	682	1	3	0	2	22	1	1	1	1	3	1	1	\N	1	1	160	47	67	18.3594	60	100	8	\N	\N	\N	\N	\N	\N	\N	\N	\N	\N
4	1215	1	2	0	2	31	2	2	2	1	2	3	1	\N	1	1	145	48	68	22.83	60	112	14	\N	\N	\N	\N	\N	\N	\N	\N	\N	\N
4	607	2	2	0	1	16	1	1	1	1	1	3	2	2	1	1	166	55.9	72	20.286	60	116	20	\N	\N	\N	\N	\N	\N	\N	\N	\N	\N
4	645	2	1	0	1	16	1	1	1	1	1	3	1	\N	1	1	165	55.7	68	20.4591	116	139	16	\N	\N	\N	\N	\N	\N	\N	\N	\N	\N
4	1224	1	2	0	2	25	1	1	1	1	3	3	1	\N	1	1	167	48	63	17.2111	78	122	8	\N	\N	\N	\N	\N	\N	\N	\N	\N	\N
4	966	1	2	0	1	17	1	1	1	1	2	3	1	\N	1	1	175	62	82	20.2449	66	106	24	\N	\N	\N	\N	\N	\N	\N	\N	\N	\N
4	642	2	1	0	2	18	1	1	1	1	2	3	1	\N	1	1	164	54.3	72	20.1889	73	122	18	\N	\N	\N	\N	\N	\N	\N	\N	\N	\N
4	768	1	2	0	1	53	3	3	3	1	1	3	2	3	1	1	170	73	87	25.2595	60	114	14	\N	\N	\N	\N	\N	\N	\N	\N	\N	\N
4	1323	1	3	0	2	36	2	2	2	1	2	1	1	\N	1	1	156	50	67	20.5457	64	122	8	\N	\N	\N	\N	\N	\N	\N	\N	\N	\N
4	1328	1	3	0	1	24	1	1	1	1	2	1	1	2	1	1	180	89	88	27.4691	86	134	54	\N	\N	\N	\N	\N	\N	\N	\N	\N	\N
4	1325	1	2	0	2	24	1	1	1	1	2	1	1	\N	1	1	163	76	85	28.6048	73	110	46	\N	\N	\N	\N	\N	\N	\N	\N	\N	\N
4	540	2	2	0	2	26	1	1	1	1	3	3	1	\N	1	1	166	48.1	72	17.4554	64	109	24	\N	\N	\N	\N	\N	\N	\N	\N	\N	\N
4	1208	1	3	0	1	39	2	2	2	1	3	3	3	4	1	1	168	50	75	17.7154	74	110	20	\N	\N	\N	\N	\N	\N	\N	\N	\N	\N
0	674	1	3	2	2	42	2	2	2	1	3	3	1	1	1	1	150.0	58.0	82.0	25.7778	132	80	17	\N	\N	\N	\N	\N	0	444.65	\N	\N	0.54
4	1287	1	3	0	1	27	1	1	1	1	1	3	1	2	1	1	180	87	90	26.8519	80	116	35	\N	\N	\N	\N	\N	\N	\N	\N	\N	\N
4	1062	1	2	0	1	15	1	1	1	1	2	3	1	\N	1	1	165	47	58	17.2635	\N	\N	37	\N	\N	\N	\N	\N	\N	\N	\N	\N	\N
4	1340	1	3	0	2	33	2	2	2	1	2	1	1	\N	1	1	157	55	70	22.3133	60	102	41	\N	\N	\N	\N	\N	\N	\N	\N	\N	\N
4	421	2	3	0	1	59	3	3	3	1	1	3	2	3	1	1	166	59.3	90	21.5198	81	126	25	\N	\N	\N	\N	\N	\N	\N	\N	\N	\N
4	865	1	3	0	1	42	2	2	2	1	3	3	1	3	1	1	168	75	85	26.5731	78	116	16	\N	\N	\N	\N	\N	\N	\N	\N	\N	\N
4	216	2	2	0	1	21	1	1	1	1	2	3	1	\N	1	1	170	55.5	72	19.2042	71	113	17	\N	\N	\N	\N	\N	\N	\N	\N	\N	\N
4	647	2	1	0	2	19	1	1	1	1	1	3	1	\N	1	1	160	54.2	74	21.1719	65	116	19	\N	\N	\N	\N	\N	\N	\N	\N	\N	\N
4	716	1	2	0	2	30	2	2	2	1	1	3	1	\N	1	1	158	48	60	19.2277	60	110	21	\N	\N	\N	\N	\N	\N	\N	\N	\N	\N
4	996	1	2	0	2	42	2	2	2	1	1	3	1	2	1	1	152	74	97	32.0291	72	116	21	\N	\N	\N	\N	\N	\N	\N	\N	\N	\N
4	1276	1	2	0	1	23	1	1	1	1	3	3	2	4	1	1	168	65	76	23.03	102	174	43	\N	\N	\N	\N	\N	\N	\N	\N	\N	\N
4	648	2	3	0	2	25	1	1	1	1	1	3	1	\N	1	1	158	49.1	68	19.6683	57	108	16	\N	\N	\N	\N	\N	\N	\N	\N	\N	\N
3	578	2	3	2	2	25	1	1	1	1	1	3	1	1	1	1	160.0	78.4	94.0	30.625	116	65	22	\N	\N	\N	\N	\N	0	6.79	\N	\N	0.11
4	1234	1	2	0	2	14	1	1	1	1	2	1	1	\N	1	1	145	41	70	19.5006	\N	\N	9	\N	\N	\N	\N	\N	\N	\N	\N	\N	\N
4	176	2	2	0	2	48	2	3	2	1	1	3	1	2	1	1	152	53	76	22.9398	86	140	19	\N	\N	\N	\N	\N	\N	\N	\N	\N	\N
4	253	2	3	0	2	17	1	1	1	1	1	3	1	\N	1	1	160	53.5	68	20.8984	67	122	10	\N	\N	\N	\N	\N	\N	\N	\N	\N	\N
4	1038	1	2	0	1	40	2	2	2	1	3	1	2	\N	1	1	168	60	80	21.2585	68	94	73	\N	\N	\N	\N	\N	\N	\N	\N	\N	\N
4	509	2	3	0	1	35	2	2	2	1	1	3	2	3	1	1	174	72	78	23.7812	84	134	21	\N	\N	\N	\N	\N	\N	\N	\N	\N	\N
4	496	2	2	0	2	33	2	2	2	1	1	3	1	\N	1	1	160	57.6	74	22.5	67	109	15	\N	\N	\N	\N	\N	\N	\N	\N	\N	\N
4	1252	1	2	0	2	37	2	2	2	1	1	3	1	\N	1	1	162	41	65	15.6226	84	118	12	\N	\N	\N	\N	\N	\N	\N	\N	\N	\N
4	514	2	3	0	1	27	1	1	1	1	1	3	2	2	1	1	180	66.6	76	20.5556	69	129	26	\N	\N	\N	\N	\N	\N	\N	\N	\N	\N
0	882	1	3	3	2	58	3	3	3	1	1	1	1	1	1	1	150.0	53.0	73.0	23.5556	142	70	21	0	1001	0.353	1.29	8.47	0	526.39	\N	\N	8.99
4	602	2	2	0	2	21	1	1	1	1	1	3	1	\N	1	1	160	56.3	72	21.9922	60	98	16	\N	\N	\N	\N	\N	\N	\N	\N	\N	\N
4	984	1	2	0	2	26	1	1	1	1	2	3	1	\N	1	1	168	52	71	18.424	50	93	21	\N	\N	\N	\N	\N	\N	\N	\N	\N	\N
4	435	2	3	0	2	55	3	3	3	1	1	3	1	\N	1	1	155	56.4	89	23.4755	70	123	124	\N	\N	\N	\N	\N	\N	\N	\N	\N	\N
4	1315	1	2	0	2	17	1	1	1	1	2	3	1	\N	1	1	163	48	67	18.0662	69	109	11	\N	\N	\N	\N	\N	\N	\N	\N	\N	\N
4	189	2	2	0	1	27	1	1	1	1	1	3	1	2	1	1	160	60	80	23.4375	83	122	44	\N	\N	\N	\N	\N	\N	\N	\N	\N	\N
4	418	2	1	0	2	26	1	1	1	1	1	3	1	\N	1	1	150	42.6	66	18.9333	72	117	17	\N	\N	\N	\N	\N	\N	\N	\N	\N	\N
4	1068	1	2	0	1	15	1	1	1	1	2	3	1	\N	1	1	175	48	56	15.6735	\N	\N	8	\N	\N	\N	\N	\N	\N	\N	\N	\N	\N
4	1067	1	2	0	1	16	1	1	1	1	2	3	1	\N	1	1	170	57	63	19.7232	60	118	31	\N	\N	\N	\N	\N	\N	\N	\N	\N	\N
4	830	1	3	0	2	26	1	1	1	1	2	1	1	\N	1	1	165	60	81	22.0386	60	93	21	\N	\N	\N	\N	\N	\N	\N	\N	\N	\N
4	711	1	2	0	2	40	2	2	2	1	1	1	1	\N	1	1	145	45	72	21.4031	70	112	31	\N	\N	\N	\N	\N	\N	\N	\N	\N	\N
4	883	1	2	0	2	40	2	2	2	1	3	3	1	\N	1	1	163	68	61	25.5937	62	118	29	\N	\N	\N	\N	\N	\N	\N	\N	\N	\N
4	1253	1	2	0	2	35	2	2	2	1	3	3	1	\N	1	1	150	67	80	29.7778	64	120	28	\N	\N	\N	\N	\N	\N	\N	\N	\N	\N
4	1326	1	2	0	1	21	1	1	1	1	2	1	2	5	1	1	176	59	68	19.047	70	120	30	\N	\N	\N	\N	\N	\N	\N	\N	\N	\N
4	783	1	3	0	1	37	2	2	2	1	3	1	2	2	1	1	165	73	85	26.8136	66	126	27	\N	\N	\N	\N	\N	\N	\N	\N	\N	\N
4	880	1	3	0	2	42	2	2	2	1	1	3	1	\N	1	1	150	75	93	33.3333	80	134	23	\N	\N	\N	\N	\N	\N	\N	\N	\N	\N
4	1258	1	3	0	1	27	1	1	1	1	1	3	2	2	1	1	158	61	74	24.4352	92	146	26	\N	\N	\N	\N	\N	\N	\N	\N	\N	\N
0	698	1	3	3	2	39	2	2	2	1	1	1	1	1	1	1	170.0	52.0	67.0	17.9931	128	80	16	0	1001	0.319	1.38	9.59	0.01	47.38	\N	\N	8.79
0	801	1	3	3	2	38	2	2	2	1	3	1	-1	-1	1	1	167.0	61.0	77.0	21.8724	134	82	29	0	1001	0.359	0.08	9.52	0	1001	\N	\N	0.16
0	975	1	3	2	2	36	2	2	2	1	3	3	1	1	1	1	170.0	89.0	100.0	30.7958	108	72	18	\N	\N	\N	\N	\N	0.01	167.51	\N	\N	0.88
4	553	2	3	0	2	30	2	2	2	1	1	3	1	\N	1	1	165	60.9	83	22.3691	69	107	31	\N	\N	\N	\N	\N	\N	\N	\N	\N	\N
4	1355	1	1	0	2	18	1	1	1	1	2	3	1	\N	1	1	105	53	67	48.0726	60	108	11	\N	\N	\N	\N	\N	\N	\N	\N	\N	\N
4	573	2	1	0	2	35	2	2	2	1	1	3	1	\N	1	1	153	54.3	82	23.1962	73	127	14	\N	\N	\N	\N	\N	\N	\N	\N	\N	\N
4	1322	1	2	0	1	17	1	1	1	1	2	1	2	2	1	1	176	62	68	20.0155	70	136	10	\N	\N	\N	\N	\N	\N	\N	\N	\N	\N
4	950	1	2	0	2	39	2	2	2	1	2	3	1	5	1	1	160	57	82	22.2656	107	152	17	\N	\N	\N	\N	\N	\N	\N	\N	\N	\N
4	439	2	1	0	2	19	1	1	1	1	1	3	1	\N	1	1	153	42.5	64	18.1554	61	98	12	\N	\N	\N	\N	\N	\N	\N	\N	\N	\N
4	1232	1	3	0	1	21	1	1	1	1	1	3	1	2	1	1	167	57	67	20.4382	70	128	26	\N	\N	\N	\N	\N	\N	\N	\N	\N	\N
4	620	2	2	0	2	23	1	1	1	1	1	3	1	\N	1	1	140	46.2	70	23.5714	56	103	33	\N	\N	\N	\N	\N	\N	\N	\N	\N	\N
4	1317	1	1	0	1	21	1	1	1	1	2	3	2	2	1	1	160	64	80	25	82	130	31	\N	\N	\N	\N	\N	\N	\N	\N	\N	\N
4	1338	1	2	0	2	34	2	2	2	1	3	3	1	\N	1	1	167	55	75	19.721	68	112	21	\N	\N	\N	\N	\N	\N	\N	\N	\N	\N
4	612	2	3	0	1	33	2	2	2	1	1	3	2	\N	1	1	180	57.1	69	17.6235	83	133	11	\N	\N	\N	\N	\N	\N	\N	\N	\N	\N
4	1199	1	3	0	2	20	1	1	1	1	1	3	1	\N	1	1	155	43	66	17.898	78	115	22	\N	\N	\N	\N	\N	\N	\N	\N	\N	\N
4	1179	1	2	0	2	47	2	3	2	1	3	3	1	\N	1	1	160	74	86.6	28.9062	80	128	31	\N	\N	\N	\N	\N	\N	\N	\N	\N	\N
4	1334	1	3	0	2	19	1	1	1	1	1	1	1	\N	1	1	165	52	75	19.1001	60	102	16	\N	\N	\N	\N	\N	\N	\N	\N	\N	\N
4	603	2	1	0	1	20	1	1	1	1	1	3	1	\N	1	1	166	58.7	70	21.3021	93	133	20	\N	\N	\N	\N	\N	\N	\N	\N	\N	\N
0	911	1	3	2	2	46	2	3	2	1	3	1	1	1	1	1	158.0	53.5	77.0	21.4309	90	60	15	\N	\N	\N	\N	\N	0.01	42.75	\N	\N	1.77
0	663	1	3	3	1	42	2	2	2	1	2	1	2	3	1	1	162.0	66.0	80.0	25.1486	108	64	20	0	1001	0.327	1.84	0.08	0	16.27	\N	\N	6.96
0	982	1	3	1	2	42	2	2	2	1	1	3	-1	-1	1	1	165.0	50.0	68.0	18.3655	138	80	20	0	1001	0.375	1.84	0.08	\N	\N	\N	\N	\N
4	651	1	2	0	2	29	1	1	1	1	1	1	1	\N	1	1	153	80	101	34.1749	80	120	31	\N	\N	\N	\N	\N	\N	\N	\N	\N	\N
4	1272	1	3	0	2	20	1	1	1	1	1	3	1	\N	1	1	160	55	72	21.4844	75	110	37	\N	\N	\N	\N	\N	\N	\N	\N	\N	\N
4	1131	1	2	0	2	47	2	3	2	1	3	3	1	2	1	1	158	55	73	22.0317	68	128	15	\N	\N	\N	\N	\N	\N	\N	\N	\N	\N
4	433	2	2	0	1	29	1	1	1	1	1	3	2	\N	1	1	160	71.5	88	27.9297	83	151	59	\N	\N	\N	\N	\N	\N	\N	\N	\N	\N
4	199	2	2	0	2	48	2	3	2	1	1	3	1	\N	1	1	155	49.7	76	20.6868	78	128	12	\N	\N	\N	\N	\N	\N	\N	\N	\N	\N
4	734	1	2	0	1	23	1	1	1	1	1	1	1	2	1	1	172	75	80	25.3515	68	138	31	\N	\N	\N	\N	\N	\N	\N	\N	\N	\N
4	1106	1	2	0	2	26	1	1	1	1	2	3	1	\N	1	1	164	54	72	20.0773	68	106	20	\N	\N	\N	\N	\N	\N	\N	\N	\N	\N
4	1182	1	2	0	2	45	2	3	2	1	3	3	1	\N	1	1	152	56	72	24.2382	76	120	23	\N	\N	\N	\N	\N	\N	\N	\N	\N	\N
4	1198	1	2	0	2	18	1	1	1	1	1	3	1	\N	1	1	162	78	90	29.7211	58	80	21	\N	\N	\N	\N	\N	\N	\N	\N	\N	\N
4	623	2	1	0	2	23	1	1	1	1	2	3	1	\N	1	1	159	44.3	56	17.523	70	108	9	\N	\N	\N	\N	\N	\N	\N	\N	\N	\N
4	750	1	3	0	2	56	3	3	3	1	3	1	1	\N	1	1	160	51	75	19.9219	80	142	39	\N	\N	\N	\N	\N	\N	\N	\N	\N	\N
4	632	2	1	0	1	18	1	1	1	1	2	3	1	2	1	1	170	52.1	68	18.0277	81	131	17	\N	\N	\N	\N	\N	\N	\N	\N	\N	\N
4	1001	1	1	0	1	26	1	1	1	1	2	3	2	\N	1	1	170	82	83	28.3737	92	135	41	\N	\N	\N	\N	\N	\N	\N	\N	\N	\N
4	1279	1	2	0	2	27	1	1	1	1	3	3	1	\N	1	1	1560	62	79	0.254767	70	110	21	\N	\N	\N	\N	\N	\N	\N	\N	\N	\N
3	513	2	3	2	2	24	1	1	1	1	1	3	1	1	1	1	154.0	50.0	75.0	21.0828	126	81	28	\N	\N	\N	\N	\N	0.01	122.01	\N	\N	0.09
0	13	2	3	2	2	36	2	2	2	1	1	3	1	1	1	1	150.0	50.2	74.0	22.3111	112	75	15	\N	\N	\N	\N	\N	0	1.47	\N	\N	0.11
4	549	2	2	0	2	26	1	1	1	1	1	3	1	2	1	1	155	65	80	27.0552	73	123	15	\N	\N	\N	\N	\N	\N	\N	\N	\N	\N
4	399	2	3	0	2	17	1	1	1	1	1	3	1	\N	1	1	160	40.2	60	15.7031	54	97	10	\N	\N	\N	\N	\N	\N	\N	\N	\N	\N
4	498	2	3	0	1	38	2	2	2	1	2	3	1	\N	1	1	165	55.9	77	20.5326	82	140	15	\N	\N	\N	\N	\N	\N	\N	\N	\N	\N
4	1352	1	3	0	2	32	2	2	2	1	1	1	1	\N	1	1	148	49	68	22.3703	60	105	25	\N	\N	\N	\N	\N	\N	\N	\N	\N	\N
4	1312	1	1	0	1	15	1	1	1	1	2	3	1	\N	1	1	164	46	67	17.1029	66	120	17	\N	\N	\N	\N	\N	\N	\N	\N	\N	\N
4	1058	1	3	0	1	14	1	1	1	1	2	3	1	\N	1	1	170	47	59	16.263	\N	\N	13	\N	\N	\N	\N	\N	\N	\N	\N	\N	\N
4	18	2	3	0	1	16	1	1	1	1	1	3	1	\N	1	1	175	56.4	70	18.4163	72	124	11	\N	\N	\N	\N	\N	\N	\N	\N	\N	\N
4	1113	1	1	0	2	31	2	2	2	2	1	3	1	\N	1	1	162	64.5	83	24.577	80	120	22	\N	\N	\N	\N	\N	\N	\N	\N	\N	\N
4	1149	1	2	0	1	46	2	3	2	1	1	3	2	4	1	1	160	53	76	20.7031	94	138	12	\N	\N	\N	\N	\N	\N	\N	\N	\N	\N
4	277	2	2	0	1	47	2	3	2	1	3	3	2	4	1	1	160	64.5	67	25.1953	71	117	16	\N	\N	\N	\N	\N	\N	\N	\N	\N	\N
4	715	1	2	0	2	39	2	2	2	1	1	1	1	\N	1	1	150	51	64	22.6667	90	150	14	\N	\N	\N	\N	\N	\N	\N	\N	\N	\N
0	172	2	3	2	1	40	2	2	2	1	3	3	2	3	1	1	165.0	65.3	82.0	23.9853	138	85	26	\N	\N	\N	\N	\N	0	165.17	\N	\N	0.14
0	480	2	3	2	1	15	1	1	1	1	1	3	1	1	1	1	161.0	41.8	64.0	16.1259	105	65	63	\N	\N	\N	\N	\N	0	377.48	\N	\N	0.08
0	35	2	3	2	2	16	1	1	1	1	1	3	-1	-1	1	1	153.0	50.0	76.0	21.3593	120	71	10	\N	\N	\N	\N	\N	0	27.34	\N	\N	0.1
4	939	1	2	0	1	13	1	1	1	1	2	1	1	\N	1	1	148	35.5	63	16.2071	\N	\N	17	\N	\N	\N	\N	\N	\N	\N	\N	\N	\N
4	805	1	2	0	2	28	1	1	1	1	1	1	1	\N	1	1	151	45	68	19.736	66	106	39	\N	\N	\N	\N	\N	\N	\N	\N	\N	\N
4	1348	1	1	0	2	15	1	1	1	1	2	1	1	\N	1	1	160	55	67	21.4844	80	118	21	\N	\N	\N	\N	\N	\N	\N	\N	\N	\N
4	1099	1	1	0	2	17	1	1	1	1	2	3	1	\N	1	1	167	52	71	18.6453	64	100	13	\N	\N	\N	\N	\N	\N	\N	\N	\N	\N
4	424	2	3	0	2	41	2	2	2	1	1	3	1	\N	1	1	160	75.4	86	29.4531	78	120	32	\N	\N	\N	\N	\N	\N	\N	\N	\N	\N
4	643	2	3	0	2	22	1	1	1	1	1	3	1	\N	1	1	155	57	74	23.7253	80	133	15	\N	\N	\N	\N	\N	\N	\N	\N	\N	\N
4	1301	1	3	0	2	26	1	1	1	1	2	3	1	\N	1	1	165	46	64	16.8962	54	98	7	\N	\N	\N	\N	\N	\N	\N	\N	\N	\N
4	1159	1	1	0	2	27	1	1	1	1	3	3	1	\N	1	1	163	59	70	22.2063	76	114	9	\N	\N	\N	\N	\N	\N	\N	\N	\N	\N
4	1316	1	3	0	1	21	1	1	1	1	3	3	2	\N	1	1	185	65	75	18.992	70	108	21	\N	\N	\N	\N	\N	\N	\N	\N	\N	\N
4	819	1	3	0	1	45	2	3	2	1	2	1	3	2	1	1	170	70	80	24.2215	88	138	34	\N	\N	\N	\N	\N	\N	\N	\N	\N	\N
4	1155	1	2	0	1	27	1	1	1	1	2	3	2	2	1	1	160	45	60	17.5781	70	122	38	\N	\N	\N	\N	\N	\N	\N	\N	\N	\N
4	1263	1	3	0	2	25	1	1	1	1	3	3	1	\N	1	1	170	52	65	17.9931	72	110	28	\N	\N	\N	\N	\N	\N	\N	\N	\N	\N
4	899	1	3	0	2	45	2	3	2	1	3	1	1	\N	3	1	154	66	100	27.8293	78	112	20	\N	\N	\N	\N	\N	\N	\N	\N	\N	\N
4	565	2	1	0	1	27	1	1	1	1	1	3	1	\N	1	1	175	88.9	96	29.0286	85	125	41	\N	\N	\N	\N	\N	\N	\N	\N	\N	\N
3	535	2	3	2	2	28	1	1	1	1	1	3	1	1	1	1	155.0	49.9	77.0	20.77	122	85	32	\N	\N	\N	\N	\N	0.01	363.76	\N	\N	0.21
3	159	2	3	2	2	24	1	1	1	1	1	3	1	1	1	1	150.0	42.4	66.0	18.8444	112	72	12	\N	\N	\N	\N	\N	0	80.49	\N	\N	0.23
4	231	2	3	0	1	18	1	1	1	1	2	3	1	\N	1	1	172	56.2	65	18.9968	81	121	13	\N	\N	\N	\N	\N	\N	\N	\N	\N	\N
4	345	2	2	0	2	42	2	2	2	1	1	3	1	\N	1	1	160	55.8	70	21.7969	75	121	13	\N	\N	\N	\N	\N	\N	\N	\N	\N	\N
4	410	2	1	0	2	19	1	1	1	1	2	3	1	\N	1	1	163	48	62	18.0662	64	119	9	\N	\N	\N	\N	\N	\N	\N	\N	\N	\N
4	1271	1	2	0	1	18	1	1	1	1	2	3	2	2	1	1	170	49	59	16.955	62	106	22	\N	\N	\N	\N	\N	\N	\N	\N	\N	\N
4	507	2	2	0	2	23	1	1	1	1	1	3	1	2	1	1	150	50.3	74	22.3556	63	136	14	\N	\N	\N	\N	\N	\N	\N	\N	\N	\N
4	1117	1	2	0	1	31	2	2	2	1	3	3	2	\N	3	1	180	98	94	30.2469	82	126	100	\N	\N	\N	\N	\N	\N	\N	\N	\N	\N
4	477	2	3	0	1	30	2	2	2	1	1	3	2	3	1	1	160	67.4	84	26.3281	81	134	16	\N	\N	\N	\N	\N	\N	\N	\N	\N	\N
4	1064	1	2	0	1	15	1	1	1	1	3	3	1	\N	1	1	165	48	59	17.6309	98	128	16	\N	\N	\N	\N	\N	\N	\N	\N	\N	\N
4	644	2	2	0	2	22	1	1	1	1	2	3	1	\N	1	1	161	58.7	72	22.6457	73	120	35	\N	\N	\N	\N	\N	\N	\N	\N	\N	\N
4	368	2	3	0	2	44	2	2	2	1	1	3	2	2	1	1	156	59.5	77	24.4494	77	122	55	\N	\N	\N	\N	\N	\N	\N	\N	\N	\N
4	1087	1	1	0	1	51	3	3	3	1	1	3	2	4	1	1	164	75	92	27.8852	90	140	52	\N	\N	\N	\N	\N	\N	\N	\N	\N	\N
4	1329	1	3	0	2	19	1	1	1	1	2	3	1	\N	1	1	153	43	60	18.369	62	96	19	\N	\N	\N	\N	\N	\N	\N	\N	\N	\N
4	1002	1	1	0	1	40	2	2	2	1	1	3	2	4	1	1	153	49	75	20.9321	60	120	17	\N	\N	\N	\N	\N	\N	\N	\N	\N	\N
4	1310	1	1	0	1	23	1	1	1	1	3	3	2	2	1	1	173	53	61	17.7086	76	122	23	\N	\N	\N	\N	\N	\N	\N	\N	\N	\N
4	569	2	2	0	2	20	1	1	1	1	1	3	1	2	1	1	155	70	83	29.1363	58	109	13	\N	\N	\N	\N	\N	\N	\N	\N	\N	\N
4	1109	1	2	0	2	23	1	1	1	1	2	3	1	\N	1	1	165	58	78	21.3039	64	98	11	\N	\N	\N	\N	\N	\N	\N	\N	\N	\N
2	1353	1	3	2	1	14	0	0	0	1	2	3	1	1	1	1	175.0	49.0	58.0	16	114	76	8	\N	\N	\N	\N	\N	0	183.69	\N	\N	0.1
0	916	1	3	2	2	57	3	3	3	1	3	1	1	1	2	2	156.0	58.0	84.0	23.833	146	82	19	\N	\N	\N	\N	\N	0	4.68	\N	\N	0.22
4	372	2	3	0	2	32	2	2	2	1	3	3	1	\N	1	1	165	58.8	83	21.5978	67	105	28	\N	\N	\N	\N	\N	\N	\N	\N	\N	\N
4	1262	1	3	0	2	21	1	1	1	1	2	3	1	\N	1	1	150	44	57	19.5556	54	84	25	\N	\N	\N	\N	\N	\N	\N	\N	\N	\N
4	722	1	2	0	2	27	1	1	1	1	2	1	1	\N	1	1	167	65	82	23.3067	56	106	94	\N	\N	\N	\N	\N	\N	\N	\N	\N	\N
4	1167	1	3	0	1	26	1	1	1	1	2	3	2	2	1	1	170	50.5	71.5	17.474	70	128	19	\N	\N	\N	\N	\N	\N	\N	\N	\N	\N
4	1074	1	3	0	2	35	2	2	2	1	3	3	1	\N	1	1	160	71	83	27.7344	86	122	64	\N	\N	\N	\N	\N	\N	\N	\N	\N	\N
4	1059	1	3	0	2	14	1	1	1	1	2	3	1	\N	1	1	149	50	63	22.5215	\N	\N	21	\N	\N	\N	\N	\N	\N	\N	\N	\N	\N
4	579	2	2	0	1	27	1	1	1	2	1	3	2	3	1	1	176	75.3	86	24.3091	57	118	18	\N	\N	\N	\N	\N	\N	\N	\N	\N	\N
4	1108	1	3	0	2	47	2	3	2	1	3	3	1	\N	1	1	153	56	78	23.9224	60	106	18	\N	\N	\N	\N	\N	\N	\N	\N	\N	\N
4	854	1	2	0	1	20	1	1	1	1	3	1	1	\N	1	1	173	64	71	21.3839	72	124	14	\N	\N	\N	\N	\N	\N	\N	\N	\N	\N
4	1318	1	3	0	1	22	1	1	1	1	1	3	1	\N	1	1	160	50	83	19.5312	66	128	43	\N	\N	\N	\N	\N	\N	\N	\N	\N	\N
4	851	1	2	0	2	23	1	1	1	1	1	1	1	\N	1	1	167	45	56	16.1354	68	102	10	\N	\N	\N	\N	\N	\N	\N	\N	\N	\N
4	844	1	2	0	1	22	1	1	1	1	2	1	2	2	1	1	175	65	72	21.2245	60	106	27	\N	\N	\N	\N	\N	\N	\N	\N	\N	\N
4	1220	1	2	0	1	26	1	1	1	1	2	3	2	2	1	1	176	78	78	25.1808	68	114	31	\N	\N	\N	\N	\N	\N	\N	\N	\N	\N
4	1247	1	2	0	1	29	1	1	1	1	3	3	1	\N	1	1	175	61	69	19.9184	76	118	8	\N	\N	\N	\N	\N	\N	\N	\N	\N	\N
4	1139	1	3	0	1	27	1	1	1	1	3	3	1	2	1	1	173	60	67	20.0474	75	106	30	\N	\N	\N	\N	\N	\N	\N	\N	\N	\N
0	289	2	3	2	2	37	2	2	2	1	1	3	1	1	1	1	151.0	54.5	76.0	23.9025	95	62	18	\N	\N	\N	\N	\N	0	5.29	\N	\N	0.1
0	14	2	3	2	1	38	2	2	2	1	1	3	1	1	1	1	165.0	65.7	73.0	24.1322	132	84	50	\N	\N	\N	\N	\N	0	3.67	\N	\N	0.1
0	1137	1	3	2	1	45	2	3	2	1	3	3	-1	-1	1	1	156.0	51.0	70.0	20.9566	128	86	18	\N	\N	\N	\N	\N	0	6.28	\N	\N	0.15
0	1045	1	3	3	1	25	1	1	1	1	3	3	2	2	1	1	168.0	62.0	63.0	21.9671	138	78	17	0	1001	0.327	0.25	8.99	0.14	564.04	\N	\N	6.54
4	1065	1	2	0	1	15	1	1	1	1	2	3	1	\N	1	1	180	55	65	16.9753	\N	\N	38	\N	\N	\N	\N	\N	\N	\N	\N	\N	\N
4	1327	1	3	0	1	33	2	2	2	2	3	1	1	2	1	1	176	50	66	16.1415	68	106	20	\N	\N	\N	\N	\N	\N	\N	\N	\N	\N
4	1246	1	3	0	2	39	2	2	2	2	1	3	1	\N	1	1	155	43	66	17.898	60	104	17	\N	\N	\N	\N	\N	\N	\N	\N	\N	\N
4	1256	1	1	0	2	22	1	1	1	1	3	3	1	\N	1	1	157	42	54	17.0392	80	110	13	\N	\N	\N	\N	\N	\N	\N	\N	\N	\N
4	1211	1	2	0	2	32	2	2	2	1	2	3	1	\N	1	1	168	55	66	19.487	80	132	32	\N	\N	\N	\N	\N	\N	\N	\N	\N	\N
4	1299	1	3	0	1	23	1	1	1	1	1	3	2	\N	1	1	172	65	77	21.9713	74	120	143	\N	\N	\N	\N	\N	\N	\N	\N	\N	\N
4	489	2	2	0	2	18	1	1	1	1	1	3	1	\N	1	1	155	43.1	64	17.9396	62	96	11	\N	\N	\N	\N	\N	\N	\N	\N	\N	\N
4	422	2	3	0	1	22	1	1	1	1	1	3	2	2	1	1	165	67.2	76	24.6832	70	134	27	\N	\N	\N	\N	\N	\N	\N	\N	\N	\N
4	1050	1	2	0	1	14	1	1	1	1	2	1	1	\N	1	1	165	50	69	18.3655	\N	\N	16	\N	\N	\N	\N	\N	\N	\N	\N	\N	\N
4	1254	1	2	0	2	28	1	1	1	1	1	3	1	\N	1	1	155	55	73	22.8928	74	116	10	\N	\N	\N	\N	\N	\N	\N	\N	\N	\N
4	1300	1	3	0	1	27	1	1	1	1	2	3	1	\N	2	1	170	75	90	25.9516	80	138	77	\N	\N	\N	\N	\N	\N	\N	\N	\N	\N
4	1305	1	3	0	2	31	2	2	2	1	2	3	1	\N	1	1	158	55	63	22.0317	72	110	28	\N	\N	\N	\N	\N	\N	\N	\N	\N	\N
4	529	2	3	0	1	31	2	2	2	1	1	3	1	\N	1	1	165	58.3	70	21.4141	72	118	15	\N	\N	\N	\N	\N	\N	\N	\N	\N	\N
3	590	2	3	2	1	18	1	1	1	1	1	3	-1	-1	1	1	170.0	65.1	72.0	22.526	132	77	9	\N	\N	\N	\N	\N	0	72.47	\N	\N	0.04
4	695	1	3	0	2	46	2	3	2	1	2	3	1	\N	1	1	140	52	78	26.5306	76	136	13	\N	\N	\N	\N	\N	\N	\N	\N	\N	\N
4	499	2	2	0	1	22	1	1	1	1	1	3	1	\N	1	1	170	47.2	62	16.3322	71	115	32	\N	\N	\N	\N	\N	\N	\N	\N	\N	\N
0	915	1	3	2	2	50	3	3	3	1	2	3	1	3	1	1	157.0	64.0	81.0	25.9645	110	78	33	\N	\N	\N	\N	\N	0	39.74	\N	\N	0.25
4	1245	1	2	0	2	27	1	1	1	1	3	3	1	\N	1	1	150	55	75	24.4444	72	120	13	\N	\N	\N	\N	\N	\N	\N	\N	\N	\N
4	575	2	2	0	2	23	1	1	1	1	1	3	1	\N	1	1	155	38.1	58	15.8585	64	103	16	\N	\N	\N	\N	\N	\N	\N	\N	\N	\N
0	158	2	3	2	1	26	1	1	1	1	1	3	1	1	1	1	170.0	65.0	70.0	22.4913	146	78	26	\N	\N	\N	\N	\N	0	5.22	\N	\N	0.24
0	1055	1	3	2	1	30	2	2	1	1	3	1	-1	-1	1	1	167.0	66.0	79.0	23.6652	126	74	110	\N	\N	\N	\N	\N	0	2.34	\N	\N	6.29
0	417	2	3	2	2	42	2	2	2	1	1	3	1	1	1	1	150.0	45.1	70.0	20.0444	104	70	22	\N	\N	\N	\N	\N	0	28.73	\N	\N	0.12
0	1022	1	3	2	1	49	2	3	2	1	1	3	1	1	2	2	170.0	79.0	94.0	27.3356	222	146	14	\N	\N	\N	\N	\N	0	8.41	\N	\N	0.4
0	337	2	3	3	1	22	1	1	1	1	1	3	-1	-1	1	1	182.0	57.0	68.0	17.2081	114	74	29	0	1001	0.298	0.02	7.76	0.04	1001	\N	\N	7.62
3	599	2	3	2	2	27	1	1	1	1	1	3	1	1	1	1	160.0	72.0	90.0	28.125	133	69	22	\N	\N	\N	\N	\N	0	1001	\N	\N	7.95
4	306	2	1	0	1	40	2	2	2	1	3	3	1	\N	1	2	165	63.5	82	23.3242	89	146	46	\N	\N	\N	\N	\N	\N	\N	\N	\N	\N
4	62	2	1	0	2	49	2	3	2	1	1	3	1	\N	1	1	155	65.1	86	27.0968	84	136	41	\N	\N	\N	\N	\N	\N	\N	\N	\N	\N
4	628	2	1	0	2	26	1	1	1	1	1	3	1	\N	1	1	154	61	84	25.721	74	111	20	\N	\N	\N	\N	\N	\N	\N	\N	\N	\N
4	625	2	2	0	2	27	1	1	1	1	1	3	1	\N	1	1	160	43.6	72	17.0312	55	96	28	\N	\N	\N	\N	\N	\N	\N	\N	\N	\N
4	56	2	3	0	2	57	3	3	3	1	1	3	1	\N	2	1	155	57.1	81	23.7669	104	146	181	\N	\N	\N	\N	\N	\N	\N	\N	\N	\N
4	518	2	1	0	2	34	2	2	2	1	1	3	1	3	1	1	162	60.4	76	23.0148	55	102	22	\N	\N	\N	\N	\N	\N	\N	\N	\N	\N
4	318	2	2	0	1	23	1	1	1	1	3	3	2	2	1	1	168	58.8	71	20.8333	77	132	23	\N	\N	\N	\N	\N	\N	\N	\N	\N	\N
4	308	2	1	0	2	58	3	3	3	1	1	3	1	\N	1	1	145	44.8	74	21.308	86	136	30	\N	\N	\N	\N	\N	\N	\N	\N	\N	\N
4	85	2	3	0	1	45	2	3	2	1	1	3	2	4	1	1	166	69.1	84	25.0762	79	115	35	\N	\N	\N	\N	\N	\N	\N	\N	\N	\N
0	658	1	3	2	1	59	3	3	3	1	2	1	1	1	1	1	160.0	60.0	76.0	23.4375	135	70	32	\N	\N	\N	\N	\N	0	2.18	\N	\N	0.12
0	1296	1	3	2	2	35	2	2	2	1	3	3	-1	-1	1	1	163.0	52.0	70.0	19.5717	104	60	34	\N	\N	\N	\N	\N	0	25.82	\N	\N	0.41
0	1006	1	3	2	2	35	2	2	2	1	3	3	1	1	1	1	165.0	67.0	87.0	24.6097	100	67	20	\N	\N	\N	\N	\N	0	2.1	\N	\N	0.15
4	76	2	2	0	1	19	1	1	1	1	1	3	1	2	1	1	180	69.6	76	21.4815	79	135	16	\N	\N	\N	\N	\N	\N	\N	\N	\N	\N
4	864	1	2	0	1	50	3	3	3	1	3	1	2	4	1	1	163	50	74	18.8189	68	114	21	\N	\N	\N	\N	\N	\N	\N	\N	\N	\N
0	957	1	3	2	2	38	2	2	2	1	1	3	1	1	1	1	150.0	48.5	73.0	21.5556	108	70	14	\N	\N	\N	\N	\N	0	15.54	\N	\N	7.88
0	973	1	3	2	1	47	2	3	2	1	1	3	-1	-1	1	1	155.0	70.0	93.0	29.1363	133	103	56	\N	\N	\N	\N	\N	0	12.48	\N	\N	6.55
1	252	2	3	1	2	41	2	2	2	1	3	3	1	\N	1	1	149	49.3	65	22.2062	72	112	9	0	1001	0.311	2.09	0.13	\N	1001	\N	\N	\N
0	261	2	3	2	1	42	2	2	2	1	1	3	-1	-1	1	1	166.0	64.5	76.0	23.4069	159	96	25	\N	\N	\N	\N	\N	0.02	1001	\N	\N	0.69
0	280	2	3	2	2	39	2	2	2	1	1	3	1	1	1	1	152.0	53.2	78.0	23.0263	112	70	90	\N	\N	\N	\N	\N	0	0.3	\N	\N	0.28
0	946	1	3	2	2	48	2	3	2	1	1	3	1	1	1	1	152.0	55.0	78.0	23.8054	88	60	35	\N	\N	\N	\N	\N	0	2.91	\N	\N	0.18
3	585	2	3	3	2	26	1	1	1	1	1	3	-1	-1	1	1	156.0	64.2	86.0	26.3807	112	59	23	0	1001	0.332	0.09	9.53	0	9.7	\N	\N	8.4
0	67	2	3	2	2	57	3	3	3	1	1	3	1	1	2	2	152.0	71.5	90.0	30.947	145	91	42	\N	\N	\N	\N	\N	0	33	\N	\N	0.16
0	1286	1	3	2	1	38	2	2	2	1	1	3	-1	-1	1	1	163.0	65.0	77.0	24.4646	122	80	38	\N	\N	\N	\N	\N	0	21.68	\N	\N	0.15
0	929	1	3	2	2	25	1	1	1	1	3	1	-1	-1	1	1	155.0	40.0	57.0	16.6493	108	60	17	\N	\N	\N	\N	\N	0	406.43	\N	\N	0.15
0	1142	1	3	2	1	51	3	3	3	1	1	3	1	3	1	1	165.0	86.0	104.0	31.5886	164	88	33	\N	\N	\N	\N	\N	0	1.8	\N	\N	0.13
0	584	2	3	2	1	26	1	1	1	1	2	3	-1	-1	1	1	164.0	73.6	86.0	27.3647	123	84	144	\N	\N	\N	\N	\N	0	0.97	\N	\N	0.13
0	467	2	3	2	1	32	2	2	1	1	1	3	-1	-1	1	1	166.0	78.0	90.0	28.306	146	104	59	\N	\N	\N	\N	\N	0	7.42	\N	\N	0.11
0	1141	1	3	2	2	35	2	2	2	1	3	3	1	1	1	1	142.0	44.0	62.0	21.8211	118	64	21	\N	\N	\N	\N	\N	0	38.12	\N	\N	0.1
0	1212	1	3	2	1	36	2	2	2	1	1	3	1	3	1	1	177.0	73.0	72.0	23.3011	136	72	8	\N	\N	\N	\N	\N	0	4.89	\N	\N	0.09
0	1041	1	3	2	2	40	2	2	2	1	3	1	1	1	1	1	163.0	55.0	72.0	20.7008	114	62	13	\N	\N	\N	\N	\N	0	62.67	\N	\N	0.08
0	980	1	3	1	2	55	3	3	3	1	1	3	1	1	1	1	150.0	41.0	67.0	18.2222	108	58	15	0	1001	0.325	0.1	7.52	\N	\N	\N	\N	\N
0	404	2	3	3	1	51	3	3	3	1	1	3	1	2	1	1	165.0	71.2	90.0	26.1524	136	89	60	0	1001	0.328	0.32	7.23	0	1001	\N	\N	6.53
0	521	2	3	3	1	32	2	2	1	1	1	3	2	1	1	1	176.0	90.5	96.0	29.2162	114	65	36	0	1001	0.337	1.6	2.48	0	1.89	\N	\N	6.37
0	362	2	3	3	2	58	3	3	3	1	1	3	1	1	1	1	155.0	50.6	83.0	21.0614	143	76	181	0	1001	0.295	1.57	4.87	0	831.09	\N	\N	4.87
0	692	1	3	1	1	51	3	3	3	1	2	3	1	1	1	1	168.0	77.0	88.0	27.2817	124	94	41	0	1001	0.339	0.74	3.95	\N	\N	\N	\N	\N
0	927	1	3	3	2	43	2	2	2	1	1	1	1	1	1	1	155.0	60.0	78.0	24.974	117	76	25	0	1001	0.384	0.34	6.43	0	1001	\N	\N	7.05
0	2	2	3	3	2	37	2	2	2	1	1	3	1	1	1	1	150.0	50.0	72.0	22.2222	118	76	39	0	1001	0.34	1.37	8.96	0.01	1001	\N	\N	8.43
0	400	2	3	3	2	41	2	2	2	1	1	3	1	1	1	1	158.0	61.1	80.0	24.4752	120	50	17	0	1001	0.315	1.44	1.82	0	269.74	\N	\N	0.09
0	1186	1	3	1	1	24	1	1	1	1	3	3	-1	-1	1	1	172.0	52.0	62.0	17.5771	120	64	35	0	1001	0.318	1.21	1.67	\N	\N	\N	\N	\N
0	93	2	3	3	1	42	2	2	2	1	1	3	2	3	1	1	170.0	62.5	80.0	21.6263	117	84	48	0	1001	0.341	1.26	1.56	0	1001	\N	\N	0.94
0	15	2	3	3	2	47	2	3	2	1	1	3	1	1	1	1	156.0	47.0	66.0	19.313	137	73	23	0	1001	0.319	1.08	2.81	0.01	1001	\N	\N	1.86
0	358	2	3	3	2	51	3	3	3	1	1	3	1	1	1	1	150.0	64.6	95.0	28.7111	142	101	109	0	1001	0.294	0.91	0.96	0	2.82	\N	\N	0.99
3	593	2	3	3	2	25	1	1	1	1	1	3	-1	-1	1	1	150.0	46.2	73.0	20.5333	130	90	23	0	1001	0.373	0.25	7.95	0	1001	\N	\N	6.68
0	364	2	3	3	1	40	2	2	2	1	1	3	2	3	1	1	163.0	56.2	74.0	21.1525	78	63	23	0	1001	0.311	0.01	8.8	0	647.64	\N	\N	8.2
0	874	1	3	3	2	51	3	3	3	1	3	1	1	1	1	1	160.0	59.0	88.0	23.0469	114	72	30	0	1001	0.361	1.56	1.18	0	330.26	\N	\N	3.22
0	89	2	3	3	2	41	2	2	2	1	1	3	1	1	1	1	160.0	60.2	84.0	23.5156	122	70	18	0	1001	0.334	1.55	0.14	0	657.17	\N	\N	0.13
0	293	2	3	3	2	47	2	3	2	1	1	3	1	3	1	1	152.0	54.3	74.0	23.5024	103	61	34	0	1001	0.308	1.1	2.6	0	305.46	\N	\N	2.76
0	150	2	3	3	2	51	3	3	3	1	1	3	1	1	1	1	154.0	69.1	90.0	29.1364	123	77	38	0	1001	0.313	1.22	4.41	0	188.52	\N	\N	3.36
0	357	2	3	3	2	59	3	3	3	1	1	3	-1	-1	2	2	145.0	47.6	70.0	22.6397	167	88	11	0	1001	0.323	1.2	3.27	0	105.12	\N	\N	5.91
0	168	2	3	3	2	42	2	2	2	1	1	3	-1	-1	1	1	152.0	46.6	72.0	20.1697	106	76	6	0	1001	0.35	1.49	6.9	0	1001	\N	\N	5.68
0	403	2	3	3	2	56	3	3	3	1	1	3	1	1	1	1	152.0	63.4	89.0	27.4411	140	80	46	0	1001	0.321	1.65	1.21	0	30.52	\N	\N	7.93
0	376	2	3	3	2	35	2	2	2	1	1	3	-1	-1	1	1	165.0	57.9	76.0	21.2672	116	81	19	0	1001	0.315	1.78	4.37	0.01	450.93	\N	\N	3.26
0	564	2	3	3	2	32	2	2	1	1	1	3	1	1	1	1	165.0	65.0	80.0	23.8751	115	73	8	0	1001	0.343	0.75	3.04	0	443.02	\N	\N	2.92
0	1004	1	3	3	2	34	2	2	1	1	3	3	-1	-1	1	1	156.0	62.0	83.0	25.4767	106	60	47	0	1001	0.331	0.89	0.19	0	835.01	\N	\N	0.16
0	503	2	3	3	2	21	1	1	1	1	2	3	-1	-1	1	1	160.0	44.3	62.0	17.3047	112	89	22	0	1001	0.324	1.58	0.15	0	0.17	\N	\N	0.19
0	95	2	3	3	1	39	2	2	2	1	1	3	-1	-1	1	1	165.0	51.9	68.0	19.0634	111	74	20	0	1001	0.329	0.83	4.9	0.01	150.48	\N	\N	6.56
0	591	2	3	3	2	38	2	2	2	1	1	3	1	1	1	1	158.0	49.5	82.0	19.8286	155	86	12	0	1001	0.338	1.39	0.57	0	742.13	\N	\N	0.54
0	887	1	3	1	2	44	2	2	2	1	1	1	1	1	1	1	160.0	57.0	76.0	22.2656	116	66	22	0	1001	0.329	1.76	0.55	\N	\N	\N	\N	\N
0	103	2	3	3	2	41	2	2	2	1	1	3	1	1	1	1	153.0	66.2	88.0	28.2797	131	81	19	0	1001	0.313	1.37	4.53	0	50.84	\N	\N	4.14
0	888	1	3	3	1	32	2	2	1	1	2	1	-1	-1	1	1	172.0	66.0	50.0	22.3094	104	70	38	0	1001	0.313	0.01	8.49	0	1001	\N	\N	8.1
0	38	2	3	3	1	32	2	2	1	1	1	3	2	2	1	1	170.0	58.9	72.0	20.3806	130	69	24	0	1001	0.393	0.7	7.97	0	136.07	\N	\N	7.6
0	905	1	3	3	2	46	2	3	2	1	3	1	1	1	1	1	170.0	73.0	86.0	25.2595	110	66	20	0	1001	0.313	0.77	2.61	0	192.61	\N	\N	3.06
0	892	1	3	3	2	48	2	3	2	1	3	1	1	1	1	1	150.0	55.0	80.0	24.4444	148	88	29	0	1001	0.293	0.02	5.16	0	462.22	\N	\N	5.95
0	1219	1	3	3	2	38	2	2	2	1	3	3	-1	-1	1	1	157.0	52.0	73.0	21.0962	106	66	11	0	1001	0.318	1.75	0.71	0	1001	\N	\N	0.71
0	375	2	3	3	1	35	2	2	2	1	1	3	-1	-1	1	1	171.0	59.5	79.0	20.3481	108	71	27	0	1001	0.316	0.89	6.08	0	330.75	\N	\N	5.66
0	635	2	3	3	2	17	1	1	1	1	2	3	1	1	1	1	165.0	59.2	76.0	21.7447	117	72	15	0	1001	0.341	1.79	0.07	0.04	19.32	0.396	\N	0.07
0	577	2	3	3	2	21	1	1	1	1	1	3	1	2	1	1	145.0	49.4	74.0	23.4958	119	70	8	0	1001	0.32	1.61	1.03	0	415.83	\N	\N	1.92
0	255	2	3	3	1	42	2	2	2	1	1	3	1	1	1	1	170.0	59.8	81.0	20.692	125	66	17	0	1001	0.324	1.31	2.28	0	1001	\N	\N	1.08
0	225	2	3	3	1	51	3	3	3	1	1	3	2	2	1	1	160.0	61.4	80.0	23.9844	149	80	20	0	1001	0.292	1.18	2.44	0	341.9	\N	\N	4.39
0	847	1	3	3	2	49	2	3	2	1	1	1	1	1	1	1	150.0	62.0	85.0	27.5556	116	78	40	0	1001	0.301	1.56	1.65	0	1001	\N	\N	2.21
0	335	2	3	3	1	43	2	2	2	1	1	3	2	2	2	2	164.0	51.7	66.0	19.2222	140	100	30	0	1001	0.297	1.6	1	0	108.85	\N	\N	0.11
0	554	2	3	3	1	31	2	2	1	1	1	3	3	1	1	1	165.0	50.5	65.0	18.5491	96	65	30	0	1001	0.325	1.69	0.41	0.01	676.04	\N	\N	0.36
0	691	1	3	3	2	49	2	3	2	1	1	3	1	1	1	1	143.0	58.0	82.0	28.3632	136	80	53	0	1001	0.314	1.84	0.11	0	467.58	\N	\N	2.16
0	296	2	3	3	2	50	3	3	3	1	1	3	-1	-1	1	1	150.0	52.3	76.0	23.2444	131	58	58	0	1001	0.314	1.58	0.15	0	91.37	\N	\N	0.11
0	118	2	3	3	2	43	2	2	2	1	1	3	-1	-1	1	1	155.0	53.5	76.0	22.2685	151	86	25	0	1001	0.285	0.95	5.94	0	256.37	\N	\N	4.24
0	223	2	3	3	1	34	2	2	1	1	1	3	2	3	1	1	168.0	69.7	91.0	24.6953	128	75	50	0	1001	0.286	1.71	0.48	0	778.55	\N	\N	0.49
0	1111	1	3	1	1	49	2	3	2	1	1	3	1	1	1	1	153.0	45.0	62.0	19.2234	128	76	15	0	1001	0.473	0.61	5.44	\N	\N	\N	\N	\N
0	154	2	3	3	1	28	1	1	1	1	1	3	2	1	1	1	172.0	76.7	89.0	25.9262	133	77	47	0	1001	0.315	0.8	6.38	0	136.45	\N	\N	6.27
0	920	1	3	3	1	54	3	3	3	1	1	1	3	3	1	1	163.0	55.0	74.0	20.7008	160	96	24	0	1001	0.326	1.37	9.07	0	386.39	\N	\N	8.78
0	202	2	3	3	2	45	2	3	2	1	1	3	1	2	1	1	155.0	68.0	90.0	28.3039	121	80	91	0	1001	0.313	1.86	0.34	0	49.33	\N	\N	0.78
0	1020	1	3	1	2	19	1	1	1	1	2	3	1	1	1	1	162.0	44.0	57.0	16.7657	100	58	24	0	1001	0.295	1.74	0.24	\N	\N	\N	\N	\N
0	759	1	3	1	2	47	2	3	2	1	2	1	1	1	1	1	150.0	58.0	70.0	25.7778	102	72	10	0	1001	0.334	1.06	4.86	\N	\N	\N	\N	\N
0	878	1	3	3	1	54	3	3	3	1	3	1	3	3	3	3	165.0	65.0	88.0	23.8751	128	90	22	0	1001	0.322	0.96	6.56	0	939.86	\N	\N	5.73
0	1255	1	3	3	1	30	2	2	1	1	2	3	-1	-1	1	1	170.0	55.0	67.0	19.0311	128	80	24	0	1001	0.351	1.48	7.49	0	876.76	\N	\N	6.16
0	859	1	3	3	1	42	2	2	2	1	2	3	2	3	1	1	165.0	49.0	66.0	17.9982	124	74	13	0	1001	0.326	1.57	0.26	0	365.95	\N	\N	0.28
0	1112	1	3	3	2	38	2	2	2	1	2	3	1	2	1	1	160.0	57.0	74.0	22.2656	116	70	52	0	1001	0.325	0.53	9.23	0	250.83	\N	\N	7.66
0	1248	1	3	1	1	17	1	1	1	1	2	3	-1	-1	1	1	178.0	54.0	64.0	17.0433	102	60	14	0	1001	0.302	1.87	0.01	\N	\N	\N	\N	\N
0	109	2	3	3	1	50	3	3	3	1	1	3	3	3	1	1	165.0	66.5	88.0	24.4261	89	72	32	0	1001	0.316	1.57	0.3	0	189.26	\N	\N	0.12
0	1295	1	3	3	2	37	2	2	2	1	1	1	1	1	1	1	152.0	51.0	67.0	22.0741	98	70	22	0	1001	0.323	1.87	0.17	0	38.83	\N	\N	8.36
0	350	2	3	3	1	48	2	3	2	1	1	3	-1	-1	1	1	147.0	69.9	94.0	32.3476	134	90	104	0	1001	0.308	1.55	7.19	0	27.64	\N	\N	6.42
0	1195	1	3	1	1	43	2	2	2	1	1	3	-1	-1	1	1	153.0	58.0	75.0	24.7768	126	70	60	0	1001	0.33	0.61	7.37	\N	\N	\N	\N	\N
0	485	2	3	3	2	31	2	2	1	1	1	3	1	1	1	1	160.0	49.8	67.0	19.4531	119	76	24	0	1001	0.35	0.49	5.93	1.2	176.7	\N	\N	7.85
0	676	1	3	3	2	47	2	3	2	1	1	1	1	1	1	1	157.0	69.0	80.0	27.993	122	72	21	0	1001	0.31	1.62	1.71	0	12.73	\N	\N	4.67
0	1054	1	3	1	1	41	2	2	2	1	2	1	2	3	1	1	173.0	78.0	91.0	26.0617	124	96	58	0	1001	0.347	1.46	4.43	\N	\N	\N	\N	\N
0	832	1	3	3	2	44	2	2	2	1	3	1	1	1	1	1	145.0	53.0	84.2	25.2081	120	76	15	0	1001	0.33	1.54	2.27	0	384.61	\N	\N	2.75
1	28	2	3	3	1	46	2	3	2	1	1	3	1	2	1	1	161	72	98	27.7767	96	152	56	0	1001	0.342	1.68	0.09	0	1001	\N	\N	0.08
0	29	2	3	3	2	24	1	1	1	1	2	3	1	1	1	1	156.0	51.2	70.0	21.0388	102	71	20	0	1001	0.324	1.67	0.19	0	232.25	\N	\N	0.27
0	1351	1	3	1	1	16	1	1	1	1	2	3	1	1	1	1	170.0	48.0	67.0	16.609	121	71	11	0	1001	0.326	1.92	0.08	\N	\N	\N	\N	\N
0	140	2	3	3	2	57	3	3	3	1	1	3	1	1	1	1	160.0	60.6	74.0	23.6719	116	83	74	0	1001	0.327	0.61	7.66	0	34.3	\N	\N	7.41
0	881	1	3	3	2	57	3	3	3	1	1	1	1	1	1	1	150.0	51.0	65.0	22.6667	126	80	19	0	1001	0.333	1.28	8.05	0	39.5	\N	\N	7.47
0	1016	1	3	1	1	15	1	1	1	1	2	3	1	1	1	1	170.0	67.0	72.0	23.1834	103	77	19	0	1001	0.399	1.77	0.15	\N	\N	\N	\N	\N
0	1311	1	3	1	1	24	1	1	1	1	2	1	-1	-1	1	1	175.0	60.0	74.0	19.5918	126	64	24	0	1001	0.292	1.7	0.12	\N	\N	\N	\N	\N
0	772	1	3	3	2	24	1	1	1	1	3	3	-1	-1	1	1	165.0	72.0	85.0	26.4463	106	68	81	0	1001	0.313	1.76	0.19	0	792.93	\N	\N	0.21
0	516	2	3	3	2	20	1	1	1	1	1	3	1	1	1	1	152.0	49.3	66.0	21.3383	119	76	6	0	1001	0.295	1.68	0.21	0	207.69	\N	\N	0.13
0	1307	1	3	1	2	30	2	2	1	1	3	3	-1	-1	1	1	159.0	50.0	70.0	19.7777	118	78	22	0	1001	0.336	1.93	0.14	\N	\N	\N	\N	\N
0	1078	1	3	3	2	18	1	1	1	1	2	3	-1	-1	1	1	160.0	50.0	66.0	19.5312	108	64	12	0	1001	0.318	1.95	0.12	0	754.55	\N	\N	0.08
0	1274	1	3	1	1	19	1	1	1	1	2	3	-1	-1	1	1	173.0	52.0	85.0	17.3745	118	62	17	0	1001	0.365	1.71	0.18	\N	\N	\N	\N	\N
0	1048	1	3	1	2	20	1	1	1	1	2	1	-1	-1	1	1	165.0	49.0	64.0	17.9982	92	70	28	0	1001	0.353	1.85	0.15	\N	\N	\N	\N	\N
0	1185	1	3	1	2	49	2	3	2	1	1	3	1	1	2	2	150.0	65.0	91.0	28.8889	160	90	50	0	1001	0.378	1.35	3.39	\N	\N	\N	\N	\N
0	1005	1	3	3	2	49	2	3	2	1	3	3	1	1	1	1	157.0	72.0	100.0	29.2101	118	82	65	0	1001	0.318	1.55	2.4	0.01	5.86	\N	\N	5.22
3	619	2	3	3	2	21	1	1	1	1	1	3	1	1	1	1	160.0	68.0	78.0	26.5625	124	63	31	0	1001	0.32	1.89	0.21	0	401.81	\N	\N	0.1
0	1098	1	3	1	2	25	1	1	1	1	3	3	1	1	1	1	164.0	44.0	66.0	16.3593	114	64	13	0	1001	0.333	1.58	0.1	\N	\N	\N	\N	\N
0	1251	1	3	1	2	29	1	1	1	1	1	3	1	1	1	1	165.0	63.0	78.0	23.1405	120	72	23	0	1001	0.309	1.64	0.13	\N	\N	\N	\N	\N
0	861	1	3	3	2	50	3	3	3	1	2	1	1	2	1	1	163.0	62.0	80.0	23.3355	138	93	25	0	1001	0.318	1.81	0.18	0	419.66	\N	\N	0.17
0	803	1	3	3	2	42	2	2	2	1	1	2	1	1	1	1	163.0	61.0	78.0	22.9591	110	66	22	0	1001	0.315	1.68	0.19	0	93.08	\N	\N	0.25
0	210	2	3	3	1	30	2	2	1	1	1	3	1	1	1	1	163.0	43.9	68.0	16.523	110	69	32	0	1001	0.308	1.88	0.11	0	738.94	\N	\N	0.06
0	1236	1	3	1	1	37	2	2	2	1	1	3	-1	-1	1	1	169.0	74.0	88.0	25.9095	134	72	66	0	1001	0.373	1.85	0.07	\N	\N	\N	\N	\N
0	1233	1	3	1	2	22	1	1	1	1	2	3	1	1	1	1	163.0	63.0	82.0	23.7118	118	56	17	0	1001	0.318	2.04	0.06	\N	\N	\N	\N	\N
0	1292	1	3	1	2	31	2	2	1	1	3	3	-1	-1	1	1	162.0	43.0	58.0	16.3847	110	78	64	0	1001	0.336	1.89	0.07	\N	\N	\N	\N	\N
0	1207	1	3	1	2	24	1	1	1	1	2	3	1	1	1	1	157.0	60.0	78.0	24.3418	102	68	20	0	1001	0.335	1.74	0.46	\N	\N	\N	\N	\N
0	1072	1	3	1	1	47	2	3	2	1	2	3	2	1	1	1	154.0	50.0	63.0	21.0828	130	80	44	0	1001	0.301	1.96	0.09	\N	\N	\N	\N	\N
0	1066	1	3	1	2	16	1	1	1	1	2	3	-1	-1	1	1	150.0	49.0	66.0	21.7778	104	66	30	0	1001	0.337	1.78	0.14	\N	\N	\N	\N	\N
0	1308	1	3	1	2	27	1	1	1	2	2	3	1	1	1	1	155.0	41.0	51.0	17.0656	96	60	19	0	1001	0.314	1.84	0.11	\N	\N	\N	\N	\N
0	1302	1	3	1	2	27	1	1	1	1	3	3	1	1	1	1	15745.0	60.0	未查	0.00242028	92	60	38	0	1001	0.334	1.77	0.26	\N	\N	\N	\N	\N
0	723	1	3	1	2	28	1	1	1	1	3	1	1	1	1	1	160.0	48.0	60.0	18.75	102	62	21	0	1001	0.327	1.91	0.11	\N	\N	\N	\N	\N
0	104	2	3	3	2	17	1	1	1	1	1	3	-1	-1	1	1	173.0	59.0	72.0	19.7133	120	77	11	0	1001	0.293	2.01	0.19	0.04	959.92	\N	\N	7.31
0	389	2	3	3	1	18	1	1	1	1	1	3	-1	-1	1	1	173.0	53.5	72.0	17.8756	105	68	40	0	1001	0.354	1.88	0.09	0	35.68	\N	\N	7.27
3	401	2	3	3	2	16	1	1	1	1	1	3	-1	-1	1	1	155.0	48.6	64.0	20.2289	99	59	31	0	1001	0.303	1.73	0.21	0	83.74	\N	\N	4.93
1	855	1	3	1	1	41	2	2	2	1	2	1	1	2	1	1	165	75	85	27.5482	96	147	36	0	1001	0.314	1.96	0.14	\N	1001	\N	\N	\N
0	576	2	3	3	2	18	1	1	1	1	1	3	1	1	1	1	162.0	64.7	76.0	24.6533	124	64	13	0	1001	0.336	1.87	0.11	0	289.64	\N	\N	3.08
0	413	2	3	3	1	39	2	2	2	1	1	3	2	2	1	1	168.0	62.7	78.0	22.2151	127	79	18	0	1001	0.342	1.54	0.3	0	946.07	\N	\N	0.29
0	124	2	3	3	2	29	1	1	1	1	3	3	-1	-1	1	1	161.0	55.0	66.0	21.2183	120	69	14	0	1001	0.334	1.86	0.39	0	95.09	\N	\N	0.21
0	1228	1	3	3	2	29	1	1	1	1	3	3	-1	-1	1	1	150.0	49.0	67.0	21.7778	106	60	21	0	1001	0.327	1.89	0.09	0	941.46	\N	\N	0.08
0	343	2	3	3	1	43	2	2	2	1	1	3	2	2	1	1	176.0	78.6	92.0	25.3745	115	74	82	0	19.62	0.334	0.22	10.08	0	20.83	\N	\N	9.66
0	194	2	3	3	1	56	3	3	3	1	2	3	1	1	1	1	155.0	55.2	68.0	22.9761	113	87	23	0	78.1	0.343	0.28	9.27	0	35.58	\N	\N	8.51
0	187	2	3	3	2	41	2	2	2	1	1	3	1	1	1	1	150.0	57.7	80.0	25.6444	101	59	16	0	17.8	0.317	1.45	6.43	0	17.25	\N	\N	6.42
0	523	2	3	3	2	31	2	2	1	1	1	3	1	1	1	1	150.0	60.0	76.0	26.6667	148	68	13	0	700.86	0.309	0.03	8.66	0	185.74	\N	\N	8.83
3	374	2	3	3	2	24	1	1	1	1	1	3	1	1	1	1	152.1	53.0	70.1	22.9096	98	71	18	0	1001	0.319	1.76	0.15	0	470.84	\N	\N	0.21
0	94	2	3	3	2	41	2	2	2	1	1	3	-1	-1	1	1	158.0	62.7	84.0	25.1162	112	72	23	0	210.36	0.325	1.82	0.19	0	385.39	\N	\N	4.68
0	114	2	3	3	2	42	2	2	2	1	1	3	1	1	1	1	150.0	58.8	86.0	26.1333	120	73	72	0	1001	0.282	0.2	8.09	0	598.99	\N	\N	7.57
0	269	2	3	3	2	48	2	3	2	1	1	3	1	1	1	1	155.0	69.6	84.0	28.9698	112	63	87	0	556.77	0.334	1.41	0.08	0	630.22	\N	\N	3.21
0	823	1	3	3	2	40	2	2	2	1	1	1	1	1	1	1	167.0	68.0	86.0	24.3824	118	80	21	0	505.03	0.329	1.75	0.31	0	460.53	\N	\N	0.26
0	1	2	3	3	2	53	3	3	3	1	1	3	-1	-1	2	2	160.0	58.0	75.0	22.6562	149	91	30	0	482.53	0.307	0.19	9.09	0	0.55	\N	\N	3.79
0	127	2	3	3	2	51	3	3	3	1	1	3	-1	-1	1	1	152.0	53.0	78.0	22.9398	144	86	16	0	121.93	0.311	1.28	9.06	0.69	75.94	\N	\N	8.64
0	360	2	3	3	1	41	2	2	2	1	1	3	2	3	1	1	170.0	61.0	79.0	21.1073	143	87	121	0	881.18	0.298	0.3	8.86	0	525.3	\N	\N	8.38
0	630	2	3	3	1	21	1	1	1	1	1	3	-1	-1	1	1	175.0	54.6	64.0	17.8286	148	88	37	0	1001	0.322	0.42	9.43	0	352.61	\N	\N	8.73
0	121	2	3	3	1	24	1	1	1	1	1	3	2	2	1	1	170.0	55.5	70.0	19.2042	118	81	32	0	1001	0.318	1.61	0.17	0	1001	\N	\N	0.15
0	753	1	3	1	2	38	2	2	2	1	2	1	-1	-1	1	1	162.0	49.0	61.0	18.6709	102	64	14	0	610.54	0.295	0.61	7.82	\N	\N	\N	\N	\N
0	266	2	3	3	1	46	2	3	2	1	1	3	2	2	1	1	165.0	69.1	87.0	25.3811	128	77	26	0	648.77	0.351	0.9	4.92	0.03	387.56	\N	\N	3.54
0	1040	1	3	3	2	51	3	3	3	1	1	3	-1	-1	1	1	150.0	52.0	80.0	23.1111	116	70	38	0	79.31	0.278	1.2	8.26	0	95.55	\N	\N	8.23
0	733	1	3	3	2	57	3	3	3	1	3	3	1	1	1	1	155.0	47.0	72.0	19.563	138	70	7	0	237.26	0.338	0.59	9.43	0	149.98	\N	\N	9.24
0	3	2	3	3	1	57	3	3	3	1	3	3	1	2	1	1	171.0	63.1	75.1	21.5793	120	63	21	0	367.66	0.339	1.7	3.1	0	333.47	\N	\N	2.71
0	450	2	3	3	2	51	3	3	3	1	3	3	1	1	1	1	147.0	54.0	77.0	24.9896	117	75	39	0.01	617.69	0.31	1.05	6.2	0	264.1	\N	\N	5.15
0	281	2	3	3	1	58	3	3	3	1	1	3	2	1	1	1	154.0	52.8	77.0	22.2635	127	80	28	0	346.28	0.356	1.04	6.76	0	51.71	\N	\N	5.65
0	464	2	3	3	2	25	1	1	1	1	1	3	1	1	1	1	150.0	57.2	78.0	25.4222	135	74	40	0	233.65	0.325	1.3	2.18	0	109	\N	\N	9.04
0	193	2	3	3	2	32	2	2	1	1	1	3	-1	-1	1	1	150.0	44.4	62.0	19.7333	122	72	11	0.01	1001	0.343	1.34	7.52	0	17.5	\N	\N	4.34
0	317	2	3	3	2	43	2	2	2	1	1	3	1	1	1	1	150.0	54.3	82.0	24.1333	116	79	20	0.8	83.78	2.384	0.01	1.51	0	502.46	\N	\N	5.82
0	636	2	3	3	2	19	1	1	1	1	1	3	-1	-1	1	1	165.0	54.7	70.0	20.0918	100	60	10	0.02	176.66	0.246	0.95	9.1	0	10.83	\N	\N	7.55
0	592	2	3	3	1	29	1	1	1	1	1	3	1	1	1	1	175.0	55.5	74.0	18.1224	111	78	19	0	162.2	0.309	1.43	1.29	0	197.66	\N	\N	1.03
0	107	2	3	3	2	43	2	2	2	1	1	3	-1	-1	1	1	155.0	62.7	86.0	26.0978	148	84	10	0	245.16	0.311	0.77	8.4	0	29.09	\N	\N	7.52
0	699	1	3	1	1	38	2	2	2	1	2	3	1	1	1	1	160.0	63.0	82.0	24.6094	126	86	30	0	622.1	0.343	1.41	4.9	\N	\N	\N	\N	\N
0	66	2	3	3	1	42	2	2	2	1	1	3	2	2	1	1	161.0	56.8	77.0	21.9127	123	77	98	0	1001	0.32	0.63	4.89	0	1001	\N	\N	4.83
0	1261	1	3	3	1	35	2	2	2	1	1	3	2	2	1	1	177.0	95.0	101.0	30.3233	124	86	68	0	840.22	0.317	0.45	6.33	0	100.28	\N	\N	3.45
2	650	2	3	3	2	13	0	0	0	1	1	3	-1	-1	1	1	160.0	49.2	70.0	19.2187	110	75	12	0	1001	0.312	2	0.09	0	38.48	\N	\N	7.87
2	1056	1	3	1	2	14	0	0	0	1	2	1	1	1	1	1	155.0	42.0	57.0	17.4818	112	68	11	0	1001	0.327	1.83	0.08	\N	\N	\N	\N	\N
0	301	2	3	3	2	49	2	3	2	1	1	3	-1	-1	1	1	156.0	62.2	76.0	25.5588	112	68	16	0	1001	0.336	0.76	8.1	0	364.12	\N	\N	7.58
0	596	2	3	3	2	29	1	1	1	1	1	3	1	1	1	1	164.0	56.5	72.0	21.0068	114	65	14	0	196	0.325	1.5	3.98	0	146.47	\N	\N	3.26
0	157	2	3	3	1	23	1	1	1	1	1	3	1	1	1	1	165.0	48.7	72.0	17.888	113	73	24	0	642.63	0.361	1.69	0.25	0	355.67	\N	\N	0.26
0	755	1	3	3	2	42	2	2	2	1	3	1	1	1	1	1	156.0	48.0	70.0	19.7239	110	62	8	0	74.32	0.311	1.48	8.9	0	55.66	\N	\N	7.33
0	165	2	3	3	1	30	2	2	1	1	2	3	-1	-1	1	1	155.0	55.6	76.0	23.1426	137	96	63	0	901.08	0.271	0.21	7.63	0	281.5	\N	\N	8.05
0	319	2	3	3	2	22	1	1	1	1	1	3	-1	-1	1	1	155.0	64.2	80.0	26.7222	136	79	22	0	375.42	0.3	1.77	0.17	0	43.04	\N	\N	0.1
0	948	1	3	3	2	40	2	2	2	1	3	3	-1	-1	1	1	155.0	50.0	64.0	20.8117	98	70	114	0	267.21	0.32	1.39	1.4	0	32.6	\N	\N	2.07
0	600	2	3	3	2	27	1	1	1	1	1	3	1	1	1	1	156.0	62.8	80.0	25.8054	104	50	47	0	945.64	0.321	1.42	4.72	0	0.7	\N	\N	1.46
0	138	2	3	3	2	38	2	2	2	1	1	3	1	1	1	1	160.0	69.0	81.0	26.9531	122	72	10	0	930.36	0.293	1.46	2.57	0.02	374.64	\N	\N	7.16
0	1303	1	3	1	2	26	1	1	1	1	1	3	-1	-1	1	1	162.0	55.0	75.0	20.9572	110	73	15	0.7	163.44	2.228	0.17	0.39	\N	\N	\N	\N	\N
0	209	2	3	3	2	45	2	3	2	1	1	3	1	1	1	1	160.0	54.4	82.0	21.25	116	75	60	0	149.47	0.315	1.17	7.4	0	426.54	\N	\N	0.25
0	182	2	3	1	1	56	3	3	3	1	1	3	2	3	1	1	164.0	50.1	75.0	18.6273	117	73	16	0	262.19	0.327	1.31	3.72	\N	\N	\N	\N	\N
0	59	2	3	3	2	51	3	3	3	1	1	3	1	1	1	1	150.0	50.3	71.0	22.3556	122	69	24	0	188.84	0.326	1.76	1.33	0	87.52	\N	\N	5.8
0	111	2	3	3	1	50	3	3	3	1	1	3	2	3	1	1	165.0	71.5	90.0	26.2626	140	92	31	0	250.53	0.343	1.86	0.23	0	76.35	\N	\N	0.17
0	796	1	3	1	2	57	3	3	3	1	1	3	1	1	1	1	130.0	32.0	73.0	18.9349	120	71	15	0	256.77	0.289	0.34	1.08	\N	\N	\N	\N	\N
3	637	2	3	3	2	16	1	1	1	1	1	3	-1	-1	1	1	160.0	44.3	68.0	17.3047	121	62	8	0	1001	0.36	0.02	8.98	0	486.34	\N	\N	8.17
0	250	2	3	3	2	55	3	3	3	1	1	3	1	1	2	2	146.0	57.8	83.0	27.1158	165	98	33	0.09	32.86	0.36	0.01	9.16	0	63.96	\N	\N	9.23
0	788	1	3	1	1	45	2	3	2	1	1	1	-1	-1	1	1	163.0	62.0	80.0	23.3355	128	60	21	0	452.01	0.328	1.74	3.58	\N	\N	\N	\N	\N
0	656	1	3	3	2	34	2	2	1	1	2	1	1	1	1	1	160.0	55.0	70.0	21.4844	100	60	10	0	165.36	0.337	0.21	9.23	0	171.25	\N	\N	8.51
0	977	1	3	3	1	45	2	3	2	1	3	3	1	3	1	1	172.0	63.0	75.0	21.2953	116	80	26	0	197.15	0.312	0.69	8.7	0	180.62	\N	\N	8.54
0	543	2	3	3	2	31	2	2	1	1	1	3	1	1	1	1	155.0	59.1	79.0	24.5994	130	94	28	0	104	0.308	1.33	8.28	0	261.47	\N	\N	8.39
0	203	2	3	3	2	43	2	2	2	1	1	3	1	1	1	1	160.0	51.1	74.0	19.9609	107	66	19	0	302.38	0.306	1.19	6.53	0	249.48	\N	\N	6.84
0	1259	1	3	1	1	24	1	1	1	1	1	3	-1	-1	1	1	175.0	53.0	60.0	17.3061	117	73	24	0	280.92	0.316	1.52	7.79	\N	\N	\N	\N	\N
0	1026	1	3	1	2	56	3	3	3	1	1	3	-1	-1	2	2	157.0	74.0	90.0	30.0215	114	86	22	0.63	51.89	1.579	1	4.66	\N	\N	\N	\N	\N
1	515	2	3	3	1	15	1	1	1	1	1	3	1	\N	1	1	165	43.2	60	15.8678	59	96	15	0.02	1001	0.34	1.39	0.07	0	1001	\N	\N	0.09
0	153	2	3	3	2	36	2	2	2	1	1	3	1	1	1	1	150.0	45.2	70.0	20.0889	99	58	10	0	867.25	0.29	1.34	4.7	0	1001	\N	\N	2.46
0	55	2	3	3	2	38	2	2	2	1	1	3	1	1	1	1	154.0	38.9	89.0	16.4024	103	64	13	0	923.51	0.327	1.45	0.04	0	691.5	\N	\N	5.95
1	813	1	3	3	1	37	2	2	2	1	1	1	1	\N	1	1	157	71	88	28.8044	60	102	48	0	999.11	0.311	1.51	3.39	0.24	999.11	\N	\N	10.52
0	341	2	3	3	2	35	2	2	2	1	1	3	1	1	1	1	150.0	46.5	67.0	20.6667	115	76	15	0	89.26	0.319	1.38	7.95	0.02	47.54	\N	\N	5.21
0	940	1	3	1	1	55	3	3	3	1	1	1	2	1	1	1	155.0	65.0	97.0	27.0552	120	74	48	0	713.8	0.286	0.46	3.55	\N	\N	\N	\N	\N
0	310	2	3	3	1	26	1	1	1	1	2	3	-1	-1	1	1	176.0	87.1	90.0	28.1185	129	93	61	0.06	31.7	0.586	0.61	6.85	0	25.54	\N	\N	9.09
0	75	2	3	3	2	46	2	3	2	1	1	3	1	1	1	1	155.0	49.8	72.0	20.7284	118	79	22	0	55.87	0.3	0.63	6.72	0	39.86	\N	\N	7.32
0	212	2	3	3	2	32	2	2	1	1	1	3	-1	-1	1	1	161.0	54.3	74.0	20.9483	125	79	26	0	196.17	0.305	1.33	6.01	0	5.09	\N	\N	7.19
0	702	1	3	3	2	54	3	3	3	1	1	1	1	1	1	1	145.0	41.0	58.0	19.5006	120	66	16	0	62.54	0.331	1.65	0.5	0	91.03	\N	\N	0.66
0	45	2	3	3	1	54	3	3	3	1	1	3	1	2	2	2	155.0	56.7	78.0	23.6004	155	91	42	0	870.26	0.379	1.66	0.4	0	294.74	\N	\N	0.34
0	41	2	3	3	1	41	2	2	2	1	1	3	1	3	1	1	165.0	70.5	90.0	25.8953	158	110	38	0	301.01	0.289	1.38	6.02	0	67.34	\N	\N	5.83
0	471	2	3	3	2	36	2	2	2	2	2	3	1	1	1	1	155.0	54.6	81.0	22.7263	114	71	27	0.45	699.08	0.545	1.34	0.96	0	17.75	\N	\N	8.53
0	662	1	3	3	2	51	3	3	3	1	1	1	1	1	1	1	145.0	55.0	77.0	26.1593	120	70	55	0	74.91	0.31	1.36	8.56	0	28.39	\N	\N	4.99
0	797	1	3	3	2	54	3	3	3	1	3	1	1	1	1	1	155.0	50.0	78.0	20.8117	104	70	25	0	118.21	0.366	1.64	1.54	0	43.12	\N	\N	2.03
2	1057	1	3	1	2	14	0	0	0	1	3	3	-1	-1	1	1	165.0	73.0	86.0	26.8136	110	70	9	0	897.58	0.328	1.8	0.09	\N	\N	\N	\N	\N
0	311	2	3	3	2	29	1	1	1	1	1	3	-1	-1	1	1	155.0	47.0	66.0	19.563	101	62	23	0	601.62	0.331	1.84	0.05	0	134.72	\N	\N	7.91
0	359	2	3	3	2	36	2	2	2	1	1	3	1	1	1	1	165	67.5	78.0	24.7934	136	90	24	0	294.58	0.351	1.17	8.81	0	227.76	\N	\N	7.56
0	10	2	3	3	1	41	2	2	2	1	1	3	2	1	1	1	164.0	49.6	66.0	18.4414	105	66	20	0	865.08	0.326	0.71	7.51	0	283.02	\N	\N	6.66
0	397	2	3	3	2	34	2	2	1	1	1	3	1	1	1	1	150.0	46.8	70.0	20.8	117	71	48	0	97.7	0.291	0.73	3.14	0	18.96	\N	\N	8.16
0	303	2	3	3	1	56	3	3	3	1	1	3	-1	-1	1	1	155.0	60.2	86.0	25.0572	141	83	34	0	33.84	0.284	1.76	0.91	0	46.95	\N	\N	0.81
0	740	1	3	3	1	50	3	3	3	1	1	3	1	1	1	1	167.0	72.0	88.0	25.8166	152	98	19	0	326.83	0.324	1.77	0.67	0.01	86.63	\N	\N	0.47
0	890	1	3	3	2	42	2	2	2	1	2	1	1	1	1	1	165.0	57.0	77.0	20.9366	115	74	21	0	341.79	0.309	1.16	8.09	0	69.99	\N	\N	7.34
0	52	2	3	3	2	39	2	2	2	1	1	3	2	1	1	1	156.0	55.4	78.0	22.7646	114	73	11	0	307.05	0.306	1.41	5.85	0	54.96	\N	\N	4.59
0	679	1	3	3	1	35	2	2	2	1	1	3	-1	-1	1	1	166.0	60.0	71.0	21.7738	116	64	17	0	404.7	0.331	1.18	4.32	0	166.14	\N	\N	4.86
0	724	1	3	3	2	44	2	2	2	1	2	3	1	1	1	1	135.0	40.0	64.0	21.9479	128	62	24	0.01	941.88	0.285	1.73	0.21	0	234.44	\N	\N	1.01
0	331	2	3	3	2	59	3	3	3	1	1	3	1	2	1	1	146.0	48.9	73.0	22.9405	132	86	73	0	339.17	0.32	1.87	0.07	0	129.64	\N	\N	0.16
2	541	2	3	3	1	14	0	0	0	1	1	3	1	1	1	1	165.0	47.7	68.0	17.5207	82	53	38	0	839.88	0.325	1.67	0.14	0	130.92	\N	\N	0.1
0	802	1	3	3	2	57	3	3	3	1	3	3	1	1	1	1	155.0	55.0	84.0	22.8928	128	60	30	0	6.66	0.354	1.63	1.25	0	44.42	\N	\N	7.53
0	268	2	3	3	1	47	2	3	2	1	1	3	2	2	1	1	168.0	73.8	86.0	26.148	142	94	24	0	225	0.322	1.44	0.53	0	108.92	\N	\N	0.39
0	735	1	3	3	1	57	3	3	3	1	2	1	1	1	1	1	167.0	77.0	95.0	27.6095	166	110	55	0	88.41	0.31	1.72	2.11	0	49.42	\N	\N	2.99
0	942	1	3	3	2	50	3	3	3	1	1	1	1	1	1	1	155.0	54.0	84.0	22.4766	110	64	83	0	580.23	0.332	0.99	8.85	0	111.87	\N	\N	9.29
0	448	2	3	3	2	35	2	2	2	1	2	3	1	1	1	1	165.0	53.3	62.0	19.5776	101	58	18	0	358.06	0.3273	0.39	6.95	0	136.22	\N	\N	5.58
0	462	2	3	3	2	23	1	1	1	1	1	3	1	1	1	1	160.0	60.1	77.0	23.4766	108	68	25	0	412.34	0.293	0.37	9.18	0.01	197.59	\N	\N	8.66
0	669	1	3	1	1	41	2	2	2	1	3	3	2	3	1	1	165.0	60.0	67.0	22.0386	146	94	14	0.02	357.5	0.352	1.13	7.81	\N	\N	\N	\N	\N
0	323	2	3	3	2	43	2	2	2	1	1	3	1	1	1	1	155.0	68.8	92.0	28.6368	134	85	80	0	17.65	0.288	0.15	8.21	0	21.73	\N	\N	7.3
0	902	1	3	1	2	47	2	3	2	1	3	1	1	1	1	1	165.0	68.0	94.0	24.977	110	68	27	0	89.98	0.313	1.19	3.08	\N	\N	\N	\N	\N
0	40	2	3	3	2	50	3	3	3	1	1	3	1	1	1	1	151.0	54.5	83.0	23.9025	131	81	30	0	66.83	0.349	0.42	8.03	0	116.47	\N	\N	6.85
0	945	1	3	3	2	55	3	3	3	1	3	1	1	1	2	2	145.0	55.0	88.0	26.1593	164	82	24	0	365.55	0.313	1.33	3.76	0	105.62	\N	\N	4.9
0	380	2	3	3	2	59	3	3	3	1	1	3	-1	-1	2	2	150.0	55.6	90.0	24.7111	154	87	17	0	828.16	0.327	1.36	2.99	0	3.63	\N	\N	0.24
0	814	1	3	1	1	50	3	3	3	1	1	3	-1	-1	1	1	163.0	58.0	73.0	21.83	132	66	18	0	852.3	1.76	0.7	0.09	\N	\N	\N	\N	\N
0	91	2	3	3	1	24	1	1	1	1	3	3	-1	-1	1	1	164.0	48.1	62.0	17.8837	125	64	40	0	1001	0.292	0.07	8.81	0	1001	\N	\N	8.59
0	179	2	3	3	1	52	3	3	3	1	1	3	2	2	1	1	162.0	70.2	88.0	26.749	162	90	43	0	165.53	0.294	1.38	1.95	0	101.44	\N	\N	1.77
0	238	2	3	3	2	44	2	2	2	1	1	3	1	1	1	1	155.0	61.5	78.0	25.5983	149	94	54	0	460.28	0.301	1.52	1.16	0	258.93	\N	\N	5.02
0	139	2	3	3	1	56	3	3	3	1	1	3	2	1	1	1	155.0	62.5	90.0	26.0146	139	76	51	0	40.59	0.332	1.69	0.08	0	44.95	\N	\N	0.1
0	468	2	3	3	1	52	3	3	3	1	1	3	3	3	1	1	165.0	58.4	87.0	21.4509	114	73	55	0.28	660.33	1.15	1.39	1.02	0	173.81	\N	\N	0.51
0	453	2	3	3	2	39	2	2	2	1	1	3	1	1	1	1	161.0	57.2	72.0	22.067	115	66	16	0	666.85	0.362	1.52	0.82	0	108.75	\N	\N	4.65
0	63	2	3	3	1	52	3	3	3	1	1	3	2	1	1	1	165.0	65.0	85.0	23.8751	131	88	87	0	179.63	0.311	0.73	4.3	0	68.32	\N	\N	4.81
0	381	2	3	3	2	34	2	2	1	1	1	3	1	1	1	1	160.0	60.6	84.0	23.6719	112	67	29	0	119.94	0.323	1.61	0.76	0	1.64	\N	\N	7.25
0	395	2	3	3	1	18	1	1	1	1	2	3	-1	-1	1	1	170.0	57.4	68.0	19.8616	98	48	17	0	1001	0.304	0.71	1.26	0	2.22	\N	\N	0.12
0	164	2	3	3	2	30	2	2	1	1	1	3	-1	-1	1	1	165.0	76.5	90.0	28.0992	126	83	23	0	477	0.309	1.44	5.66	0.04	86.92	\N	\N	7.09
0	659	1	3	3	2	57	3	3	3	1	1	1	1	1	1	1	158.0	52.0	70.0	20.83	142	80	16	0	53.77	0.3	0.36	4.32	0	45.73	\N	\N	5.36
0	344	2	3	3	2	19	1	1	1	1	2	3	1	1	1	1	165.0	45.5	65.0	16.7126	84	59	15	0	465.58	0.284	1.86	0.12	0	56.51	\N	\N	0.09
0	181	2	3	3	2	58	3	3	3	1	1	3	1	1	1	1	148.0	59.5	83.0	27.164	133	66	21	0	498.08	0.34	1.55	7.85	0.01	6.29	\N	\N	4.59
0	333	2	3	3	2	59	3	3	3	1	1	3	1	3	1	1	150.0	44.9	86.0	19.9556	116	77	20	0	8.25	0.326	1.46	7.1	0.03	1001	\N	\N	7.64
0	24	2	3	3	1	16	1	1	1	1	1	3	1	1	1	1	171.0	57.8	78.0	19.7668	99	51	35	0	747.2	0.32	1.67	0.07	0	389.63	\N	\N	0.08
0	275	2	3	3	1	44	2	2	2	1	1	3	2	3	1	1	160.0	49.9	74.0	19.4922	119	78	15	0	408.99	0.32	1.51	1.79	0	84	\N	\N	1.74
0	774	1	3	3	2	49	2	3	2	1	1	1	1	1	1	1	150.0	50.0	88.0	22.2222	124	84	26	0.01	64.27	0.301	1.3	3.48	0	127.6	\N	\N	4.3
0	568	2	3	3	1	24	1	1	1	1	1	3	-1	-1	1	1	170.0	53.5	73.0	18.5121	141	89	26	0	47.9	0.306	0.34	8.79	0	47.69	\N	\N	7.96
0	697	1	3	3	2	56	3	3	3	1	2	1	1	1	1	1	150.0	70.0	87.0	31.1111	114	68	27	0	459.75	0.324	1.34	1.62	0	160.14	\N	\N	2.48
0	897	1	3	3	1	50	3	3	3	1	3	1	1	1	1	1	153.0	46.0	67.5	19.6506	120	74	15	0	419.13	0.318	0.52	9.31	0.01	498.32	\N	\N	8.52
0	312	2	3	3	1	50	3	3	3	1	3	3	1	2	1	1	156.0	62.3	90.0	25.5999	114	73	20	0	85.5	0.398	1.37	6.73	0	29.57	\N	\N	5.21
0	17	2	3	3	2	16	1	1	1	1	1	3	1	1	1	1	160.0	53.4	70.0	20.8594	109	63	8	0	144.21	0.322	1.78	0.09	0	325.46	\N	\N	0.1
0	313	2	3	3	2	49	2	3	2	1	1	3	1	1	1	1	153.0	56.5	74.0	24.136	127	68	35	0	48.21	0.372	1.6	2.83	0	46.3	\N	\N	2.42
0	402	2	3	3	2	35	2	2	2	1	1	3	1	1	1	1	155.0	50.8	74.0	21.1446	110	69	20	0	57.34	0.2723	0.79	2.44	0	3.38	\N	\N	1.58
0	175	2	3	3	1	49	2	3	2	1	2	3	2	3	1	1	167.0	56.7	81.0	20.3306	127	82	104	0	45.92	0.337	0.47	8.91	0	13.98	\N	\N	8.7
0	491	2	3	3	1	31	2	2	1	1	1	3	2	2	1	1	166.0	55.0	72.0	19.9594	117	67	23	0	530.08	0.3	0.98	8.23	0	48.65	\N	\N	7.82
0	621	2	3	3	1	20	1	1	1	1	2	3	2	1	1	1	172.0	63.4	74.0	21.4305	112	72	58	0	490.53	0.322	1.73	0.05	0	261.77	\N	\N	0.16
0	50	2	3	3	2	48	2	3	2	1	1	3	1	1	1	1	154.0	51.2	68.0	21.5888	118	70	14	0	72.5	0.357	0.63	4.2	0	15.35	\N	\N	2.25
0	898	1	3	1	2	51	3	3	3	1	3	1	1	1	1	1	155.0	70.0	98.0	29.1363	132	92	89	0	95.69	0.317	0.34	9.47	\N	\N	\N	\N	\N
0	190	2	3	3	2	50	3	3	3	1	1	3	1	1	1	1	155.0	58.4	80.0	24.308	110	65	13	0	46.66	0.316	1.44	3.76	0	17.57	\N	\N	3.01
0	476	2	3	1	2	38	2	2	2	1	1	3	1	1	1	1	154.0	52.5	78.0	22.137	130	82	13	0	257.7	0.337	1.2	5.35	\N	\N	\N	\N	\N
0	829	1	3	3	1	59	3	3	3	1	1	1	2	3	1	1	150.0	48.0	84.0	21.3333	154	96	9	0	31.15	0.44	1.55	8.26	0	43.75	\N	\N	7.35
0	459	2	3	3	2	20	1	1	1	1	2	3	1	1	1	1	155.0	45.6	74.0	18.9802	104	57	12	0	49.66	0.346	1.82	0.19	0	37.29	\N	\N	4.9
0	550	2	3	3	2	25	1	1	1	1	1	3	1	1	1	1	160.0	46.2	62.0	18.0469	104	82	13	0	1001	0.34	1.66	0.08	0	1001	\N	\N	0.19
0	848	1	3	1	2	26	1	1	1	1	2	3	1	1	1	1	159.0	50.0	65.5	19.7777	110	62	13	0	142.98	0.388	1.71	0.07	\N	\N	\N	\N	\N
0	426	2	3	3	2	59	3	3	3	1	1	3	1	1	1	1	140.0	52.5	86.0	26.7857	143	75	32	0	110.37	0.312	1.42	6.7	0.01	53.66	\N	\N	5.43
0	327	2	3	3	2	35	2	2	2	1	1	3	-1	-1	1	1	156.0	52.7	70.0	21.6552	103	67	18	0	72.62	0.289	0.49	9.02	0	7.87	\N	\N	8.03
0	178	2	3	3	2	28	1	1	1	1	1	3	1	1	1	1	160.0	73.8	70.0	28.8281	130	82	29	0	115.41	0.319	1.33	7.89	0	1001	\N	\N	0.43
0	371	2	3	3	1	58	3	3	3	1	1	3	1	2	1	1	165.0	67.8	86.0	24.9036	144	95	46	0	449.27	0.298	1.24	1.89	0	65.1	\N	\N	1.1
0	444	2	3	3	2	59	3	3	3	1	3	3	1	1	2	2	155.0	63.7	90.0	26.514	178	95	35	0	97.33	0.35	1.96	0.27	0	19.96	\N	\N	0.14
0	1104	1	3	1	2	27	1	1	1	1	1	3	-1	-1	1	1	158.0	58.0	70.0	23.2335	120	78	13	0	855.04	0.342	0.02	9.78	\N	\N	\N	\N	\N
0	763	1	3	1	1	57	3	3	3	1	1	1	-1	-1	1	1	170.0	57.5	82.0	19.8962	134	90	13	0	568.23	0.33	0.95	6.55	\N	\N	\N	\N	\N
0	218	2	3	3	1	47	2	3	2	1	1	3	2	1	1	1	157.0	59.4	80.0	24.0983	127	74	20	0	179.13	0.296	1.57	2.12	0	118.58	\N	\N	1.9
0	416	2	3	3	2	58	3	3	3	1	1	3	1	1	1	1	147.0	49.0	71.0	22.6757	139	89	20	0	272.32	0.359	1.22	8.86	0	50.35	\N	\N	8.28
0	563	2	3	3	2	35	2	2	2	1	2	3	-1	-1	1	1	160.0	47.8	66.0	18.6719	118	73	18	0	738.3	0.302	1.42	3.05	0	85.76	\N	\N	2.63
0	201	2	3	3	1	48	2	3	2	1	1	3	1	1	1	1	155.0	58.1	79.0	24.1831	115	79	50	0	158.45	0.286	1.39	9.99	0	16.24	\N	\N	9.56
0	27	2	3	3	2	49	2	3	2	1	1	3	1	3	1	1	155.0	49.1	74.0	20.437	98	64	33	0.21	11.85	1.334	1.26	4.37	0.01	26.65	\N	\N	5.21
0	274	2	3	3	1	47	2	3	2	1	1	3	-1	-1	1	1	155.0	62.5	84.0	26.0146	132	82	19	0	913.06	0.287	0.12	6.68	0	313.69	\N	\N	6.55
0	666	1	3	3	2	40	2	2	2	1	3	1	1	2	1	1	160.0	59.0	74.0	23.0469	122	62	13	0.01	1001	0.426	1.71	0.16	0	405.81	\N	\N	0.18
0	256	2	3	3	2	44	2	2	2	1	1	3	1	1	1	1	160.0	53.3	82.0	20.8203	179	113	62	0	49.75	0.289	1.48	4.65	0	9.29	\N	\N	4.84
0	688	1	3	3	1	42	2	2	2	1	1	1	2	2	1	1	163.0	70.0	86.0	26.3465	120	72	78	0	340.112	0.349	0.81	4.65	0	160.59	\N	\N	4.9
0	412	2	3	3	2	34	2	2	1	1	1	3	1	1	1	1	156.0	48.0	72.0	19.7239	102	59	19	0	12.69	0.308	0.1	8.18	0	168.74	\N	\N	7.19
0	195	2	3	3	2	58	3	3	3	1	1	3	1	1	1	1	150.0	90.6	123.0	40.2667	164	93	19	0	10.39	0.309	0.14	9.59	0	7.77	\N	\N	8.49
0	217	2	3	3	2	43	2	2	2	1	1	3	1	1	1	1	150.0	57.9	76.0	25.7333	109	49	19	0	114.65	0.334	1.02	10.5	0	250.05	\N	\N	1.54
0	224	2	3	3	1	55	3	3	3	1	1	3	1	1	1	1	155.0	56.6	80.0	23.5588	140	81	25	0	18.94	0.305	1.08	8.92	0	26.35	\N	\N	8.51
0	233	2	3	3	2	29	1	1	1	1	1	3	-1	-1	1	1	160.0	49.8	74.0	19.4531	126	93	13	0	470.47	0.284	1.47	0.09	0	74.89	\N	\N	2.61
0	1079	1	3	1	1	31	2	2	1	1	2	3	-1	-1	1	1	168.0	42.0	60.0	14.881	114	74	23	0	1001	0.334	0.06	1.81	\N	\N	\N	\N	\N
0	449	2	3	3	1	58	3	3	3	1	1	3	1	1	1	1	164.0	63.0	86.0	23.4236	133	88	34	0	19.84	0.3	0.31	9.48	0	17.09	\N	\N	7.34
0	1089	1	3	3	2	48	2	3	2	1	3	3	-1	-1	1	1	163	58	74	21.83	122	75	19	0	90.73	0.319	0.64	8.86	0	389.09	\N	\N	0.53
0	1177	1	3	3	1	58	3	3	3	1	3	3	1	1	2	2	172.0	69.0	80.0	23.3234	156	96	50	0	74.86	0.358	1.47	3.38	0	9.92	\N	\N	2.74
0	519	2	3	3	1	34	2	2	1	1	1	3	1	1	2	2	164.0	69.5	88.0	25.8403	134	92	58	0	910.25	0.322	1.66	2.52	0.04	7.46	\N	\N	8.7
0	92	2	3	3	2	51	3	3	3	1	1	3	1	1	1	1	150.0	59.2	78.0	26.3111	120	74	43	0	572.1	0.329	1.06	0.88	0	48.92	\N	\N	0.78
0	849	1	3	1	1	37	2	2	2	1	3	1	-1	-1	1	1	163.0	60.0	84.0	22.5827	98	74	24	0	87.61	0.326	1.72	1.89	\N	\N	\N	\N	\N
0	657	1	3	3	2	58	3	3	3	1	1	1	1	1	1	1	155.0	65.0	87.0	27.0552	124	86	13	0	309.77	0.314	1.74	0.52	0	109.11	\N	\N	0.87
0	174	2	3	3	2	47	2	3	2	1	1	3	1	1	1	1	150.0	48.0	71.0	21.3333	110	68	22	0	230.27	0.291	1.71	0.09	0	167.41	\N	\N	0.1
0	234	2	3	3	1	50	3	3	3	1	1	3	2	3	1	1	155.0	73.6	98.0	30.6348	132	82	7	0	33.2	3.4	1.48	0.11	0	15.18	\N	\N	3.69
0	962	1	3	3	2	45	2	3	2	1	1	3	-1	-1	1	1	162.0	70.0	93.0	26.6728	97	62	33	0	27.77	0.311	1.8	2.45	0	14.38	\N	\N	3
0	332	2	3	3	2	52	3	3	3	1	1	3	-1	-1	1	1	148.0	52.6	76.0	24.0139	118	67	19	0	223.84	0.302	1.64	0.82	0	175.16	\N	\N	6.52
0	1345	1	3	3	2	15	1	1	1	1	2	3	1	1	1	1	159.0	42.0	62.0	16.6133	98	60	12	0	820.87	0.301	1.79	0.13	0	173.68	\N	\N	0.25
0	173	2	3	3	2	46	2	3	2	1	1	3	1	1	1	1	145.0	51.5	84.0	24.4946	94	56	14	0	156.38	0.317	0.27	6.51	0	130.78	\N	\N	6.05
0	167	2	3	3	1	52	3	3	3	1	1	3	2	1	1	1	170.0	62.3	82.0	21.5571	111	78	33	0	67	0.358	1.19	9.44	0	28.78	\N	\N	8.77
0	488	2	3	3	2	37	2	2	2	1	1	3	1	1	1	1	146.0	44.5	72.0	20.8763	120	74	14	0	278.18	0.426	1.58	3.67	0	99.23	\N	\N	3.79
0	1289	1	3	1	1	38	2	2	2	1	2	3	3	3	1	1	166.0	75.0	82.0	27.2173	138	80	27	0	706.82	0.355	0.02	6.71	\N	\N	\N	\N	\N
0	701	1	3	3	2	46	2	3	2	1	2	3	1	2	1	1	165.0	62.0	79.0	22.7732	124	76	28	0	183.69	0.303	0.53	5.08	0	37.11	\N	\N	8.2
0	191	2	3	3	2	48	2	3	2	1	1	3	1	1	1	1	155.0	62.5	83.0	26.0146	116	82	22	0	108.64	0.283	1.38	9.14	0	21.17	\N	\N	8.67
0	267	2	3	3	2	42	2	2	2	1	1	3	1	1	1	1	146.0	50.5	76.0	23.6911	114	71	17	0	26.29	0.343	1.22	2.71	0.02	613.55	\N	\N	1.69
0	795	1	3	3	1	35	2	2	2	1	1	1	-1	-1	1	1	170.0	66.0	82.0	22.8374	118	84	111	0	60.29	0.335	1.63	5.52	0	30.02	\N	\N	5.13
0	315	2	3	3	1	52	3	3	3	1	1	3	1	1	2	2	164.0	67.9	92.0	25.2454	144	77	66	0.29	70.62	0.305	0.32	7.66	0	17.01	\N	\N	7.08
0	652	1	3	1	1	28	1	1	1	1	2	3	-1	-1	1	1	165.0	62.0	76.0	22.7732	118	80	52	0	1001	0.324	1.84	0.1	\N	\N	\N	\N	\N
0	177	2	3	3	2	52	3	3	3	1	1	3	1	1	1	1	155.0	52.9	80.0	22.0187	133	74	169	0	691.07	0.339	1.62	0.31	0	21.83	\N	\N	0.15
0	384	2	3	3	1	59	3	3	3	1	1	3	2	1	2	2	156.0	60.9	87.0	25.0247	158	84	88	0	35.22	0.346	1.65	1.34	0	14.88	\N	\N	1.49
0	1097	1	3	3	2	47	2	3	2	1	3	3	1	1	2	2	163.0	54.0	72.0	20.3244	116	66	19	0.02	1001	0.341	0.25	3.34	0	121.58	\N	\N	3.19
0	951	1	3	1	1	45	2	3	2	1	2	3	-1	-1	1	1	167.0	60.0	76.6	21.5139	136	78	21	0	778.05	0.323	0.01	10.47	\N	\N	\N	\N	\N
2	1061	1	3	1	2	14	0	0	0	1	2	3	-1	-1	1	1	166.0	45.0	60.0	16.3304	110	64	6	0	417.04	0.343	1.71	0.11	\N	\N	\N	\N	\N
0	377	2	3	3	1	42	2	2	2	1	1	3	1	1	1	1	166.0	83.8	100.0	30.4108	135	92	158	0	290.64	0.277	1.47	8.85	0	29.41	\N	\N	5.91
0	1281	1	3	1	2	20	1	1	1	1	1	3	-1	-1	1	1	168.0	62.0	78.0	21.9671	108	75	31	0	59.32	0.325	1.86	0.2	\N	\N	\N	\N	\N
0	893	1	3	3	1	40	2	2	2	1	3	1	2	1	1	1	154.0	65.0	93.0	27.4077	115	80	20	0	83.29	0.351	1.66	0.19	0	26.08	\N	\N	0.17
2	463	2	3	1	2	14	0	0	0	1	1	3	-1	-1	1	1	155.0	45.7	62.0	19.0219	109	63	37	0.43	410.64	0.337	1.24	0.15	\N	\N	\N	\N	\N
0	686	1	3	3	1	39	2	2	2	1	2	1	1	1	1	1	175.0	70.0	77.0	22.8571	122	70	43	0	7.08	0.292	0.37	4.76	0	961.08	\N	\N	5.71
0	601	2	3	3	1	30	2	2	1	1	1	3	2	1	1	1	168.0	52.9	63.0	18.7429	124	55	19	0	684.96	0.322	1.56	1.9	0	167.31	\N	\N	2.47
0	259	2	3	3	1	50	3	3	3	1	1	3	1	1	1	1	174.0	72.0	84.0	23.7812	105	74	47	0	610.44	0.293	1.47	1.9	0	200.09	\N	\N	5.06
0	850	1	3	1	2	49	2	3	2	1	3	1	-1	-1	1	1	147.0	55.0	68.0	25.4524	124	62	15	0	19.34	0.313	0.93	9.21	\N	\N	\N	\N	\N
0	758	1	3	3	1	39	2	2	2	1	3	1	2	3	1	1	180.0	76.0	86.0	23.4568	129	87	30	0	100.3	0.309	0.03	10.85	0	100.26	\N	\N	9.8
0	152	2	3	3	2	57	3	3	3	1	1	3	1	1	1	1	155.0	59.6	80.0	24.8075	124	82	23	0	65.16	0.293	0.69	4.76	0	29.66	\N	\N	4.21
0	1181	1	3	1	2	40	2	2	2	1	2	3	1	1	1	1	152.0	61.0	82.0	26.4024	128	80	25	0	95.98	0.338	0.65	7.25	\N	\N	\N	\N	\N
0	1080	1	3	3	1	48	2	3	2	1	1	3	-1	-1	1	1	165.0	55.0	80.0	20.202	130	60	23	0	807.37	0.387	1.94	2.15	0	109.03	\N	\N	3.52
0	70	2	3	3	2	33	2	2	1	1	1	3	1	1	1	1	152.0	54.7	76.0	23.6756	100	69	23	0	152.94	0.32	0.68	8.09	0	0.76	\N	\N	0.13
0	825	1	3	1	2	59	3	3	3	1	1	1	1	1	1	1	155.0	50.0	70.0	20.8117	130	70	15	0	98.18	0.354	0.63	7.64	\N	\N	\N	\N	\N
0	88	2	3	3	1	49	2	3	2	1	1	3	-1	-1	1	1	158.0	57.9	80.0	23.1934	125	80	22	0	1001	0.334	1.39	0.09	0	983.11	\N	\N	4.81
0	684	1	3	3	2	41	2	2	2	1	3	1	1	1	1	1	152.0	51.0	70.0	22.0741	94	62	6	0	31.9	0.377	1.02	4.78	0.02	7.63	\N	\N	5.44
0	292	2	3	3	1	47	2	3	2	1	1	3	2	2	1	1	160.0	65.1	81.0	25.4297	131	79	45	0	372.15	0.34	0.59	6.31	0	15.89	\N	\N	9.94
0	500	2	3	3	2	34	2	2	1	2	1	3	1	2	1	1	160.0	70.0	87.0	27.3437	123	71	17	0	237.12	0.296	1.2	9.54	0	391.13	\N	\N	8.56
0	1260	1	3	3	2	36	2	2	2	1	3	3	1	1	1	1	15.0	53.0	73.0	2355.56	114	72	40	0	51.84	0.331	1.53	3.76	0	15.12	\N	\N	2.61
0	792	1	3	3	1	43	2	2	2	1	1	3	1	1	1	1	163.0	75.0	95.0	28.2284	138	70	40	0	77.97	0.331	1.27	9.49	56.52	0.07	0.317	0.02	12.5
0	680	1	3	3	1	45	2	3	2	1	3	1	1	1	1	1	157.0	65.0	83.0	26.3702	124	76	21	0	323.23	0.303	1.211	1.97	0	58.1	\N	\N	2.13
0	443	2	3	3	1	38	2	2	2	1	1	3	1	3	1	1	165.0	82.2	94.0	30.1928	133	84	23	0.01	58.97	0.31	1.2	4.45	0	16.51	\N	\N	3.07
0	941	1	3	3	1	37	2	2	2	1	3	1	1	1	1	1	157.0	63.0	80.0	25.5588	116	76	33	0	17.53	0.301	1.21	9.85	0	20.83	\N	\N	9.07
0	762	1	3	3	1	28	1	1	1	1	3	3	-1	-1	1	1	177.0	62.0	73.0	19.79	132	72	32	0	816.28	0.363	1.32	8.37	0	851.11	\N	\N	6.21
0	954	1	3	3	2	50	3	3	3	1	1	3	1	1	2	2	156.0	53.0	80.0	21.7784	154	86	23	0	53.39	0.31	1.33	5.96	0	34.04	\N	\N	7.32
0	1266	1	3	1	2	38	2	2	2	1	2	3	-1	-1	1	1	155.0	65.0	80.0	27.0552	124	88	23	0	81.52	0.323	0.89	8.55	\N	\N	\N	\N	\N
0	1008	1	3	3	1	39	2	2	2	1	1	3	2	2	1	1	153.0	62.0	83.0	26.4855	123	77	50	0	121.9	0.304	1.79	0.3	0	11.65	\N	\N	0.23
0	894	1	3	3	1	53	3	3	3	1	3	1	1	2	1	1	170.0	60.0	74.0	20.7612	126	81	16	0	74.91	0.31	1.36	8.56	0	30.05	\N	\N	8.46
0	119	2	3	3	1	42	2	2	2	1	1	3	1	3	1	1	170.0	63.9	78.0	22.1107	106	72	10	0	63.69	0.329	0.78	7.35	0	26.41	\N	\N	5.94
0	1028	1	3	1	1	37	2	2	2	1	3	1	-1	-1	1	1	168.0	65.0	84.0	23.03	136	80	26	0	108.95	0.303	0.97	6.04	\N	\N	\N	\N	\N
0	863	1	3	3	1	44	2	2	2	1	1	1	1	2	1	1	170.0	57.0	79.0	19.7232	120	80	33	0	92.34	0.34	1.07	7.8	0	33.73	\N	\N	8
0	913	1	3	1	1	59	3	3	3	1	3	3	2	2	1	1	170.0	65.0	80.0	22.4913	200	118	21	0	384.82	0.326	1.34	2.4	\N	\N	\N	\N	\N
0	87	2	3	3	2	38	2	2	2	1	1	3	1	2	1	1	155.0	57.0	80.0	23.7253	108	75	17	0	45.19	0.371	0.85	8.67	0	106.5	\N	\N	7.66
0	474	2	3	3	2	21	1	1	1	1	2	3	-1	-1	1	1	153.0	35.2	58.0	15.037	123	84	15	0	339.03	0.298	1.76	0.1	0	632.7	\N	\N	8.98
0	665	1	3	3	2	49	2	3	2	1	3	1	1	1	1	1	166.0	63.0	76.0	22.8625	118	78	12	0	24.92	0.326	0.74	8.8	0	17.64	\N	\N	9.08
0	912	1	3	3	1	59	3	3	3	1	1	3	2	3	1	1	163.0	67.0	76.0	25.2174	120	72	24	0	32.32	0.329	0.32	4.77	0	31.56	\N	\N	4.83
0	751	1	3	3	2	58	3	3	3	1	1	1	1	2	1	1	160.0	66.0	88.0	25.7812	132	86	12	0	12.8	0.327	1.24	7.69	0	9.54	\N	\N	6.07
0	869	1	3	3	2	51	3	3	3	1	1	1	1	1	1	1	140.0	42.0	83.0	21.4286	185	96	31	0	552.03	0.315	0.02	9.83	0	59.79	\N	\N	9.43
0	1036	1	3	3	1	56	3	3	3	1	1	1	3	2	1	1	157.0	56.0	78.0	22.719	124	92	24	0	17.47	0.312	0.14	8.66	0	9.91	\N	\N	7.83
0	302	2	3	3	2	51	3	3	3	1	1	3	-1	-1	1	1	158.0	56.5	76.0	22.6326	149	88	29	0	182.36	0.337	1.41	7.12	0.01	78.34	\N	\N	5.94
0	879	1	3	3	2	50	3	3	3	1	3	1	1	1	2	2	153.0	63.0	8.0	26.9127	150	98	18	0	89.44	0.318	1.39	4.88	0	26.85	\N	\N	5.32
0	31	2	3	3	1	44	2	2	2	1	1	3	2	3	1	1	152.0	56.9	80.0	24.6278	120	71	22	0	283.29	0.326	1.62	0.84	0	20.62	\N	\N	0.58
0	938	1	3	3	2	36	2	2	2	1	1	1	1	1	1	1	155.0	45.0	72.0	18.7305	104	62	18	0	489.18	0.314	1.23	6.74	0.01	124.24	\N	\N	6.92
0	824	1	3	3	2	58	3	3	3	1	1	1	1	1	1	1	147.5	46.0	73.0	21.1433	130	72	24	0	73.07	0.347	1.01	6.17	0	13.55	\N	\N	6.21
0	1035	1	3	3	1	40	2	2	2	1	3	1	2	3	1	1	167.0	69.0	84.0	24.7409	114	74	36	0	45.28	0.292	1.58	8.54	0	82.48	\N	\N	1.71
0	1030	1	3	1	1	43	2	2	2	1	1	1	-1	-1	1	1	170.0	69.0	89.0	23.8754	104	64	10	0	92.3	0.314	1.51	1.7	\N	\N	\N	\N	\N
0	725	1	3	3	1	45	2	3	2	1	3	3	2	1	1	1	165.0	65.0	85.0	23.8751	106	70	65	0	35.19	0.397	1.21	7.66	0	11.99	\N	\N	7.69
0	325	2	3	3	2	48	2	3	2	1	1	3	1	1	1	1	145.0	44.1	70.0	20.975	111	58	16	0	362.84	0.349	1.66	0.39	0	146.65	\N	\N	0.36
0	546	2	3	3	1	23	1	1	1	1	1	3	1	1	1	1	165.0	78.6	88.0	28.8705	140	118	252	0.19	404.36	1.509	1.58	0.12	0	157.58	\N	\N	0.17
0	809	1	3	3	2	51	3	3	3	1	1	1	1	2	1	1	165.0	90.0	102.0	33.0579	134	80	40	0	18.03	0.32	1.93	2.83	0	14.04	\N	\N	2.99
0	1146	1	3	1	1	47	2	3	2	1	1	3	1	1	1	1	165.0	55.0	77.0	20.202	112	76	29	0	10.43	0.374	1.13	9.97	\N	\N	\N	\N	\N
0	115	2	3	3	1	44	2	2	2	1	1	3	2	3	1	1	162.0	77.7	95.0	29.6068	154	109	196	0.02	1001	0.31	1.36	2.87	0	108.92	\N	\N	2.27
2	365	2	3	3	2	14	0	0	0	1	3	3	1	1	1	1	145.0	33.6	60.0	15.981	118	70	13	0	305.12	0.316	1.42	0.17	0	21.85	\N	\N	0.15
0	290	2	3	3	2	36	2	2	2	1	1	3	-1	-1	1	1	158.0	48.4	70.0	19.3879	92	64	40	0.04	388.2	0.429	1.39	0.94	0	135.46	\N	\N	0.5
0	184	2	3	3	2	24	1	1	1	1	1	3	1	1	1	1	152.0	43.5	70.0	18.8279	117	80	13	0	430.81	0.295	1.78	0.2	0	1.63	\N	\N	5.48
0	736	1	3	1	1	44	2	2	2	1	3	3	2	3	1	1	175.0	80.0	91.0	26.1224	134	86	55	0	258.29	0.293	1.49	1.95	\N	\N	\N	\N	\N
0	22	2	3	3	2	29	1	1	1	1	1	3	1	1	1	1	152.0	51.5	74.0	22.2905	120	80	12	0	63.96	0.3	1.73	0.3	0	53.08	\N	\N	0.1
0	48	2	3	3	2	47	2	3	2	1	1	3	1	1	1	1	160.0	65.8	83.0	25.7031	118	75	27	0	27.47	0.329	1.29	3.33	0	13.46	\N	\N	1.75
0	1145	1	3	3	2	43	2	2	2	1	3	3	1	1	1	1	145.0	50.0	75.0	23.7812	126	78	20	0	58.01	0.306	0.01	10.65	0	52.91	\N	\N	10.06
0	744	1	3	3	1	43	2	2	2	1	3	1	2	3	1	1	165.0	50.0	65.0	18.3655	128	74	11	0	19.35	0.348	0.83	7.63	0	10.29	\N	\N	7.46
0	204	2	3	3	2	59	3	3	3	1	1	3	-1	-1	1	1	150.0	59.6	86.0	26.4889	134	80	12	0	16.88	0.312	0.98	7.74	0	19.96	\N	\N	6.97
0	706	1	3	3	1	45	2	3	2	1	1	1	2	1	1	1	170.0	55.0	73.0	19.0311	112	74	20	0.02	47.41	0.65	1.3	1.94	0	18.99	\N	\N	3.16
0	1082	1	3	1	1	16	1	1	1	1	2	3	-1	-1	1	1	173.0	59.0	68.0	19.7133	122	60	14	0	481.63	0.33	1.84	0.14	\N	\N	\N	\N	\N
0	340	2	3	3	2	45	2	3	2	1	1	3	1	1	1	1	155.0	61.4	80.0	25.5567	118	74	20	0	122.04	0.391	1.98	0.01	0	37.02	\N	\N	0.1
0	135	2	3	3	2	31	2	2	1	1	1	3	1	2	1	1	161.0	55.4	70.0	21.3726	120	87	24	0	115.1	0.302	1.42	0.302	0	99.52	\N	\N	0.3
0	328	2	3	3	2	55	3	3	3	1	1	3	1	1	1	1	148.0	47.5	70.0	21.6855	119	64	26	0	51.12	0.304	1.03	9.25	0	4.05	\N	\N	7.8
0	757	1	3	1	2	42	2	2	2	1	2	1	-1	-1	1	1	150.0	45.0	64.0	20	120	60	8	0.01	372.4	0.452	0.4	9.52	\N	\N	\N	\N	\N
0	465	2	3	3	1	50	3	3	3	1	1	3	1	1	1	1	160.0	73.7	94.0	28.7891	164	94	20	0	14.63	0.364	1.25	0.23	0	41.16	\N	\N	4.75
0	445	2	3	3	2	54	3	3	3	1	1	3	1	1	1	1	147.0	42.9	64.0	19.8528	111	63	28	0	198.82	0.311	0.29	8.74	0.01	18.25	\N	\N	8.66
0	452	2	3	3	2	59	3	3	3	1	1	3	1	1	1	1	160.0	53.8	68.0	21.0156	127	67	19	0	55.37	0.319	1.59	1.74	0	222.25	\N	\N	1.43
0	43	2	3	3	2	36	2	2	2	1	1	3	1	1	1	1	150.0	57.3	78.0	25.4667	104	65	25	0	293.94	0.295	1.72	1.22	0	61.87	\N	\N	1.87
0	260	2	3	3	2	56	3	3	3	1	1	3	1	1	1	1	145.0	60.8	78.0	28.918	150	86	15	0	87.57	0.317	1.47	1.83	0	118.32	\N	\N	1.64
0	1034	1	3	1	2	36	2	2	2	1	1	1	1	1	1	1	157.0	60.0	75.0	24.3418	110	70	32	0	57.55	0.343	0.37	7.06	\N	\N	\N	\N	\N
0	291	2	3	3	2	52	3	3	3	1	1	3	1	1	1	1	158.0	62.0	85.0	24.8358	140	91	159	0	205.29	0.492	0.16	1.16	0	16.25	\N	\N	9.42
0	1076	1	3	3	2	58	3	3	3	1	1	3	-1	-1	1	1	155.0	68.0	97.0	28.3039	142	78	53	0	211.65	0.334	1.3	8.39	0	32.66	\N	\N	4.87
0	348	2	3	3	1	44	2	2	2	1	1	3	1	2	1	1	166.1	81.9	102.0	29.6855	137	79	15	0	379.47	0.336	0.97	0.89	0	54.34	\N	\N	0.73
0	981	1	3	3	2	45	2	3	2	1	1	3	-1	-1	1	1	153.0	62.0	84.0	26.4855	126	84	17	0	48.68	0.284	1.72	2.67	0	15.09	\N	\N	3.19
0	442	2	3	3	1	33	2	2	1	1	2	3	-1	-1	1	1	174.0	74.0	81.0	24.4418	136	81	21	0	105	0.339	1.24	6.1	0.04	253.37	\N	\N	1.3
0	860	1	3	1	1	56	3	3	3	1	1	1	1	3	1	1	162.0	68.0	83.0	25.9107	144	76	21	0	584.3	0.331	1.06	3.14	\N	\N	\N	\N	\N
0	889	1	3	3	2	51	3	3	3	1	1	1	1	1	1	1	162.0	56.0	83.0	21.3382	100	70	36	0	576.72	0.33	1.6	8.51	0	740.28	\N	\N	7.76
0	221	2	3	3	2	58	3	3	3	1	1	3	1	1	1	1	154.0	62.5	80.0	26.3535	169	111	54	0	9.88	0.328	1.49	0.2	0	22.13	\N	\N	0.14
0	1071	1	3	1	2	50	3	3	3	1	1	1	1	1	1	1	158.0	64.0	85.0	25.6369	120	90	22	0	42.72	0.32	1.46	5.49	\N	\N	\N	\N	\N
0	687	1	3	1	1	40	2	2	2	1	1	3	1	2	1	1	170.0	58.0	72.0	20.0692	118	70	32	0	67.75	0.285	1.57	8.49	\N	\N	\N	\N	\N
0	712	1	3	3	2	58	3	3	3	1	1	1	1	1	1	1	150.0	51.0	76.0	22.6667	128	74	19	0.02	222.44	0.3	1.6	0.28	0	31.64	\N	\N	0.32
0	162	2	3	3	1	46	2	3	2	1	1	3	1	2	2	2	160.0	63.7	83.0	24.8828	176	100	46	0	137.22	0.311	1.51	1.32	0	31.74	\N	\N	1.2
0	1107	1	3	1	2	48	2	3	2	1	2	3	-1	-1	1	1	160.0	58.0	81.0	22.6562	112	70	21	0	193.64	0.369	1.29	6.24	\N	\N	\N	\N	\N
0	73	2	3	3	2	41	2	2	2	1	3	3	1	1	1	1	154.0	49.1	68.0	20.7033	123	79	19	0	564.48	0.353	1.4	3.48	0	32.43	\N	\N	3.98
0	713	1	3	3	1	58	3	3	3	1	3	3	2	2	1	1	153.0	50.0	70.0	21.3593	164	84	17	0	31.25	0.336	1.32	8.23	0.02	8.16	\N	\N	6.89
0	1193	1	3	1	2	21	1	1	1	1	3	3	1	1	1	1	164.0	47.0	63.0	17.4747	104	60	13	0	1001	0.335	1.76	0.14	\N	\N	\N	\N	\N
0	144	2	3	3	2	50	3	3	3	1	1	3	1	1	2	2	145.0	57.2	80.0	27.2057	152	90	169	0	880.24	0.303	1.69	7.73	0	15.73	\N	\N	7.34
0	79	2	3	3	2	38	2	2	2	1	3	3	1	1	1	1	150.0	61.2	82.0	27.2	104	68	22	0	23.28	0.391	0.84	9.82	0	199.48	\N	\N	8.43
0	137	2	3	3	2	26	1	1	1	1	1	3	1	1	1	1	160.0	57.2	72.0	22.3437	114	76	19	0	56.06	0.325	0.31	9.21	0.02	29.34	\N	\N	7.89
0	314	2	3	3	2	47	2	3	2	1	1	3	-1	-1	1	1	155.0	61.4	78.0	25.5567	134	82	15	0	64.65	0.284	1.3	6.82	0	5	\N	\N	5.59
0	745	1	3	3	1	41	2	2	2	1	3	1	2	1	1	1	160.0	65.0	80.0	25.3906	138	80	26	0	26.79	0.334	1.51	5.43	0	11.17	\N	\N	5.47
0	287	2	3	3	1	15	1	1	1	1	1	3	-1	-1	1	1	165.0	50.4	64.0	18.5124	100	55	9	0	587.84	0.307	1.8	0.09	0	35.9	\N	\N	7.55
0	406	2	3	3	1	58	3	3	3	1	1	3	1	1	1	1	170.0	61.2	84.0	21.1765	135	75	30	0	46	0.285	1.37	3.44	0	253.22	\N	\N	8.65
0	731	1	3	3	1	42	2	2	2	1	3	1	1	1	1	1	173.0	77.0	86.0	25.7276	130	78	18	0	20.26	0.321	0.79	9.1	0	46.79	\N	\N	8.41
0	46	2	3	3	2	50	3	3	3	1	3	3	1	1	1	1	155.0	50.4	70.0	20.9781	112	67	69	0	13	0.339	1.64	0.36	0	4.2	\N	\N	0.25
0	163	2	3	3	2	51	3	3	3	1	1	3	1	1	1	1	150.0	61.5	85.0	27.3333	125	64	23	0	7.84	0.361	0.63	7.3	0	3	\N	\N	5.28
0	1013	1	3	3	2	51	3	3	3	1	3	3	1	1	1	1	150.0	49.0	80.0	21.7778	120	80	31	0	34.59	0.34	1.33	5.36	0	7.28	\N	\N	5.82
0	205	2	3	3	2	50	3	3	3	1	1	3	1	1	1	1	155.0	52.4	74.0	21.8106	128	72	29	0	87.04	0.307	1.24	0.29	0	85.08	\N	\N	9.03
0	840	1	3	3	2	48	2	3	2	1	1	1	1	1	1	1	158.0	66.0	83.0	26.4381	122	84	19	0	520.9	0.321	1.11	8.46	0	73.65	\N	\N	7.94
0	754	1	3	3	2	32	2	2	1	2	2	1	-1	-1	1	1	152.0	54.0	76.0	23.3726	114	60	27	0.01	1001	0.338	1.86	0.8	0	226.19	\N	\N	0.07
0	1114	1	3	1	1	40	2	2	2	1	1	3	-1	-1	1	1	175.0	82.0	94.0	26.7755	120	74	60	0	647.86	0.301	1.56	0.11	\N	\N	\N	\N	\N
0	690	1	3	3	1	55	3	3	3	1	2	3	1	2	1	1	155.0	45.0	59.0	18.7305	126	74	15	0	178.1	0.315	1.74	0.24	0.02	6.53	\N	\N	0.25
0	1031	1	3	1	2	57	3	3	3	1	1	1	1	1	1	1	148.0	51.0	82.0	23.2834	124	66	14	0	117.86	0.354	1.56	6.12	\N	\N	\N	\N	\N
2	1060	1	3	1	1	14	0	0	0	1	2	3	-1	-1	1	1	179.5	54.0	62.0	16.7596	106	66	10	0	198.22	0.33	2.17	0.08	\N	\N	\N	\N	\N
0	240	2	3	1	2	42	2	2	2	2	1	3	1	1	1	1	155.0	59.9	76.0	24.9324	122	72	9	0	27.89	0.327	0.98	7.76	\N	\N	\N	\N	\N
0	470	2	3	3	1	50	3	3	3	1	3	3	2	1	1	1	136.0	43.4	70.0	23.4645	93	61	40	0	45.61	0.333	1.15	8.26	0.04	73.06	\N	\N	7.52
0	472	2	3	3	1	35	2	2	2	1	1	3	1	2	1	1	160.0	65.4	89.0	25.5469	110	59	33	0	72.94	0.378	0.88	9.8	0	537.88	\N	\N	8.29
0	1280	1	3	1	1	33	2	2	1	1	1	3	-1	-1	1	1	175.0	77.0	80.0	25.1429	126	60	27	0	93.85	0.342	1.22	9.23	\N	\N	\N	\N	\N
0	986	1	3	3	1	55	3	3	3	1	1	3	2	3	1	1	140.0	73.0	98.0	37.2449	170	92	59	0	12.63	0.287	1.34	0.32	0	8.3	\N	\N	0.39
0	705	1	3	3	2	57	3	3	3	1	1	3	1	1	1	1	150.0	65.0	83.0	28.8889	124	78	20	0	26.96	0.308	1.3	9.81	0	13.13	\N	\N	3.34
0	387	2	3	3	2	41	2	2	2	1	1	3	1	1	1	1	160.0	48.5	72.0	18.9453	137	84	14	0	20.84	0.306	0.14	9.02	0	7.28	\N	\N	8.55
0	719	1	3	3	1	50	3	3	3	1	3	1	-1	-1	1	1	165.0	61.0	82.0	22.4059	134	66	19	0	56.76	0.33	1.59	7.28	0	15.12	\N	\N	7.02
0	770	1	3	3	2	50	3	3	3	1	3	3	1	1	2	2	155.0	67.0	90.0	27.8876	150	96	13	0	168.5	0.334	1.34	8.75	0	2.08	\N	\N	8.85
0	258	2	3	3	2	45	2	3	2	1	1	3	1	1	1	1	155.0	66.0	80.0	27.4714	136	84	17	0	245.96	0.351	1.12	1.69	0	89.74	\N	\N	4.43
0	717	1	3	3	2	45	2	3	2	1	1	1	1	1	1	1	158.0	52.0	71.0	20.83	166	112	13	0	38.01	0.336	0.64	9.65	0	16.61	\N	\N	8.4
0	1043	1	3	1	2	46	2	3	2	1	1	3	1	1	1	1	158.0	55.0	85.0	22.0317	130	84	38	0	124.74	0.346	0.94	8.56	\N	\N	\N	\N	\N
0	798	1	3	3	2	39	2	2	2	1	3	1	1	1	1	1	167.0	55.0	72.0	19.721	108	74	31	0	85.02	0.368	1.09	9.58	0	80.98	\N	\N	8.25
0	839	1	3	3	2	58	3	3	3	1	1	1	-1	-1	1	1	155.0	58.0	74.0	24.1415	121	77	33	0	36.06	0.314	1.44	8.25	0	35.9	\N	\N	7.6
0	108	2	3	3	2	48	2	3	2	1	1	3	1	1	1	1	150.0	45.5	75.0	20.2222	112	80	57	0	453.41	0.353	0.54	7.51	0	44.39	\N	\N	7
0	1124	1	3	1	1	59	3	3	3	1	1	3	-1	-1	1	1	155.0	62.0	72.0	25.8065	176	98	44	0	127.14	0.479	0	8.85	\N	\N	\N	\N	\N
0	385	2	3	3	2	22	1	1	1	1	2	3	1	1	1	1	160.0	60.8	73.0	23.75	121	66	13	0	303.68	0.362	1.69	0.08	0.01	808.48	\N	\N	0.05
0	886	1	3	3	2	50	3	3	3	1	1	1	1	3	1	1	155.0	62.0	83.0	25.8065	116	80	15	0	1001	0.311	1.45	3.77	0	233.24	\N	\N	6.25
0	11	2	3	3	2	22	1	1	1	1	1	3	1	1	1	1	155.0	49.0	70.0	20.3954	114	73	15	0	139.44	0.316	1.94	0.09	0	46.04	\N	\N	0.12
0	974	1	3	3	2	58	3	3	3	1	3	3	1	1	1	1	145.0	42.0	74.0	19.9762	100	54	80	0	116.98	0.334	1.38	0.22	0.03	45.47	\N	\N	2.91
0	390	2	3	3	1	32	2	2	1	1	1	3	3	2	1	1	165.0	65.6	78.0	24.0955	120	83	24	0	17.41	0.303	1.89	0.05	0.02	140.53	\N	\N	1.39
2	992	1	3	3	2	14	0	0	0	1	2	3	1	1	1	1	167.0	54.0	73.0	19.3625	110	66	10	0	174.99	0.316	1.68	0.16	0	4.62	\N	\N	0.15
0	866	1	3	3	2	44	2	2	2	1	1	1	1	1	1	1	160.0	53.0	73.0	20.7031	114	60	28	0	19.58	0.306	0.92	7.76	0	45.94	\N	\N	7.79
0	1003	1	3	3	1	58	3	3	3	1	1	3	2	3	1	1	163.0	74.0	89.0	27.852	144	89	18	0	59.3	0.302	1.69	0.1	0	4.19	\N	\N	0.15
0	415	2	3	3	2	50	3	3	3	1	1	3	1	3	1	1	162.0	68.0	88.0	25.9107	122	75	23	0	83.41	0.341	1.63	0.36	0	71.45	\N	\N	5.84
0	827	1	3	3	1	56	3	3	3	1	1	1	2	3	1	1	163.0	56.0	76.0	21.0772	94	68	26	0	7.38	0.348	1.58	5.59	0	15.74	\N	\N	4.55
0	1206	1	3	3	2	58	3	3	3	1	3	3	1	1	1	1	150.0	55.0	83.0	24.4444	128	86	67	0	103.97	0.304	1.8	2.18	0	3.8	\N	\N	2.14
0	811	1	3	1	2	42	2	2	2	1	1	1	-1	-1	1	1	152.0	55.0	70.0	23.8054	130	73	16	0.12	28.77	0.687	0.02	4.66	\N	\N	\N	\N	\N
0	1140	1	3	1	2	56	3	3	3	1	3	3	1	1	2	2	145.0	38.0	61.0	18.0737	122	82	16	0	757.96	0.385	1.79	3.72	\N	\N	\N	\N	\N
0	671	1	3	3	2	59	3	3	3	1	1	1	1	1	1	1	160.0	65.0	84.0	25.3906	160	76	32	0.01	46.5	0.304	1.11	2.32	0	9.13	\N	\N	2.73
0	818	1	3	3	2	57	3	3	3	1	1	1	1	1	2	2	158.0	60.5	79.3	24.2349	130	78	13	0	46.74	0.323	1.48	9.06	0	12.5	\N	\N	8.61
0	1021	1	3	3	1	29	1	1	1	1	1	3	1	1	1	1	153.0	58.0	83.0	24.7768	108	62	35	0	582.69	0.303	1.68	0.13	0	19.52	\N	\N	0.14
0	610	2	3	3	2	32	2	2	1	1	1	3	-1	-1	1	1	162.0	57.6	78.0	21.9479	111	70	11	0	1001	0.308	1.44	0.19	0	52.91	\N	\N	0.18
0	976	1	3	3	1	47	2	3	2	1	3	3	-1	-1	1	1	165.0	56.0	68.0	20.5693	116	72	20	0	371.71	0.306	0.94	9.04	0	170.52	\N	\N	8.36
0	71	2	3	3	2	57	3	3	3	1	1	3	1	1	2	2	150.0	50.3	80.0	22.3556	143	82	23	0	94.39	0.314	0.01	8.27	0	215.31	\N	\N	7.04
0	1204	1	3	1	1	42	2	2	2	1	3	3	2	3	1	1	170.0	66.0	87.0	22.8374	120	86	16	0	778.07	0.33	1.36	6.03	\N	\N	\N	\N	\N
0	664	1	3	3	2	45	2	3	2	1	1	3	-1	-1	1	1	155.0	53.0	68.0	22.0604	114	60	11	0	1001	0.316	1.59	3.2	0	1001	\N	\N	3.12
0	764	1	3	1	2	39	2	2	2	1	3	1	-1	-1	1	1	153.0	49.5	76.0	21.1457	142	100	23	0	121.6	0.286	0.71	0.77	\N	\N	\N	\N	\N
0	1321	1	3	1	2	20	1	1	1	1	2	1	-1	-1	1	1	167.0	52.0	65.0	18.6453	115	60	7	0	1001	0.325	1.68	0.08	\N	\N	\N	\N	\N
0	681	1	3	1	2	27	1	1	1	1	3	1	1	1	1	1	160.0	65.0	80.0	25.3906	114	76	23	0	667.9	0.333	1.61	0.11	\N	\N	\N	\N	\N
1	943	1	3	3	1	49	2	3	2	1	3	3	2	4	1	1	175	70	85	22.8571	94	146	24	0	149.7	0.307	1.84	0.07	0.01	149.7	\N	\N	0.12
0	74	2	3	1	1	23	1	1	1	1	1	3	2	2	1	1	166.0	63.0	80.6	22.8625	120	78	21	0	6.65	0.333	1.95	0.05	\N	\N	\N	\N	\N
0	309	2	3	3	2	58	3	3	3	1	1	3	1	1	1	1	152.0	63.4	84.0	27.4411	146	76	21	0	511.39	0.324	0.42	9.49	0	27.41	\N	\N	8.95
0	160	2	3	3	1	48	2	3	2	1	1	3	2	3	1	1	152.0	50.5	77.0	21.8577	134	80	74	0	78.11	0.306	1.38	4.53	0.01	18.16	\N	\N	3.86
0	229	2	3	3	1	43	2	2	2	1	1	3	2	2	1	1	165.0	72.2	88.0	26.5197	139	92	20	0	95.04	0.327	1.41	4.18	0	76.43	\N	\N	3.7
0	1169	1	3	1	1	51	3	3	3	1	1	3	1	1	1	1	163.0	65.0	80.0	24.4646	132	82	29	0	38.73	0.339	1.57	7.98	\N	\N	\N	\N	\N
0	19	2	3	3	2	55	3	3	3	1	2	3	1	1	1	1	145.0	53.0	88.0	25.2081	122	71	22	0	281.35	0.335	1.79	0.11	0	137.76	\N	\N	0.1
0	57	2	3	3	2	49	2	3	2	1	1	3	1	2	1	1	145.0	52.5	81.0	24.9703	126	80	42	0	111.89	0.394	0.99	5.92	0	139.4	\N	\N	5.28
0	21	2	3	3	2	40	2	2	2	1	1	3	1	1	1	1	152.0	59.9	80.0	25.9262	119	86	51	0	39.32	0.32	1.04	4.14	0	4.26	\N	\N	4.52
0	767	1	3	3	2	48	2	3	2	1	1	3	-1	-1	1	1	160.0	66.0	88.0	25.7812	136	90	18	0	69.32	0.318	1.63	3.96	0	15.78	\N	\N	4.93
0	25	2	3	3	2	28	1	1	1	1	1	3	1	1	1	1	164.0	56.1	70.0	20.8581	121	66	58	0	16.79	0.367	1.74	0.11	0	46.84	\N	\N	0.08
0	297	2	3	3	1	56	3	3	3	1	1	3	1	1	1	1	165.0	63.4	77.0	23.2874	124	77	36	0	236.48	0.298	0.14	8.03	0	7.92	\N	\N	7.32
1	972	1	3	3	2	44	2	2	2	1	3	3	1	\N	1	1	155	54	84	22.4766	68	120	19	0	135.69	0.309	1.37	8.77	0.03	135.69	\N	\N	7.27
0	582	2	3	3	2	33	2	2	1	1	1	3	1	1	1	1	158.0	50.6	66.0	20.2692	129	96	22	0	244.24	0.307	1.49	8.49	0.04	959.92	\N	\N	7.31
0	668	1	3	3	1	40	2	2	2	1	1	1	1	2	1	1	170.0	80.0	88.0	27.6817	110	70	40	0	10.25	0.396	1.31	6.74	0	20.29	\N	\N	6.91
0	583	2	3	3	1	15	1	1	1	1	2	3	2	2	1	1	168.0	53.0	62.0	18.7783	110	65	14	0	503.2	0.33	1.8	0.12	0	100.78	\N	\N	0.13
1	1267	1	3	1	2	25	1	1	1	1	1	3	1	\N	1	1	160	64	78	25	66	106	19	0	128.73	0.358	1.37	9.26	\N	128.73	\N	\N	\N
0	1063	1	3	1	1	15	1	1	1	1	2	3	1	1	1	1	172.0	49.0	65.0	16.563	120	80	20	0	1001	0.34	1.79	0.07	\N	\N	\N	\N	\N
0	1105	1	3	3	2	42	2	2	2	1	1	3	-1	-1	1	1	165.0	55.0	62.0	20.202	11	76	14	0	281.11	0.334	0.05	9.2	0	42.49	\N	\N	8.46
0	800	1	3	1	2	41	2	2	2	1	3	1	1	1	1	1	155.0	45.0	65.0	18.7305	132	80	38	0	119.75	0.321	1.32	2.48	\N	\N	\N	\N	\N
0	613	2	3	3	2	16	1	1	1	1	1	3	1	1	1	1	156.0	47.1	64.0	19.354	114	87	15	0	61.39	0.34	1.59	0.11	0	4.54	\N	\N	8.07
0	148	2	3	3	1	42	2	2	2	1	1	3	2	2	1	1	160.0	66.2	81.0	25.8594	134	88	25	0	114.28	0.335	0.89	5.57	0	5.62	\N	\N	4.52
0	110	2	3	3	1	46	2	3	2	1	1	3	2	3	1	1	155.0	49.8	77.0	20.7284	103	70	19	0	16.73	0.315	1.8	0.07	0.04	3.54	\N	\N	0.1
0	694	1	3	1	1	52	3	3	3	1	1	3	1	1	1	1	157.0	51.0	7.0	20.6905	116	66	28	0	586	0.309	0.12	9.27	\N	\N	\N	\N	\N
0	1223	1	3	1	2	39	2	2	2	1	1	3	1	1	1	1	164.0	61.0	68.0	22.68	122	78	18	0	52.66	0.338	1.691	0.06	\N	\N	\N	\N	\N
0	299	2	3	3	2	18	1	1	1	1	2	3	1	1	1	1	150.0	40.3	60.0	17.9111	108	71	22	0	578.7	0.296	1.86	0.12	0	29.91	\N	\N	0.21
0	276	2	3	3	2	58	3	3	3	1	1	3	1	1	1	1	150.0	50.0	81.0	22.2222	153	91	25	0.03	176.72	0.343	0.89	4.14	0	34.41	\N	\N	2.1
0	1283	1	3	1	2	39	2	2	2	1	2	3	1	1	1	1	147.0	39.0	57.0	18.048	102	74	14	0	17.33	0.309	1.54	9.27	\N	\N	\N	\N	\N
0	207	2	3	3	2	39	2	2	2	1	1	3	1	1	1	1	152.0	47.9	60.0	20.7323	109	61	15	0	397.9	0.303	1.4	3.16	0	16.25	\N	\N	9.42
0	1024	1	3	3	1	42	2	2	2	1	1	3	1	3	1	1	165.0	58.0	80.0	21.3039	106	78	48	0	123.68	0.328	0.96	3.52	0	19.86	\N	\N	3.63
0	370	2	3	3	2	37	2	2	2	1	1	3	-1	-1	1	1	155.0	46.9	84.0	19.5213	108	70	15	0	114.99	0.305	0.41	8.06	0	103.02	\N	\N	8.47
0	1052	1	3	3	2	18	1	1	1	1	2	1	-1	-1	1	1	157.0	47.5	69.4	19.2706	100	66	9	0	240.93	0.321	1.81	0.12	0	3.48	\N	\N	0.12
0	219	2	3	3	2	47	2	3	2	1	3	3	1	1	1	1	158.0	63.8	76.0	25.5568	119	92	29	0	49	0.311	1.16	7.64	0	7.58	\N	\N	6.4
0	1023	1	3	3	1	44	2	2	2	1	2	3	1	1	1	1	157.0	55.0	72.0	22.3133	146	98	26	0	599.71	0.308	1.88	0.13	0	471.71	\N	\N	0.77
0	786	1	3	3	1	58	3	3	3	1	1	3	1	1	1	1	160.0	50.0	67.0	19.5312	84	64	35	0	15.06	0.306	1.33	6.95	0.02	43.48	\N	\N	7.24
0	273	2	3	3	2	48	2	3	2	1	1	3	1	1	1	1	150.0	85.0	100.0	37.7778	175	101	30	0	7.81	0.316	1.06	8.02	0	1.71	\N	\N	7.99
0	1180	1	3	3	1	42	2	2	2	1	1	3	2	1	1	1	177.0	67.0	83.0	21.3859	86	76	42	0	277.48	0.296	1.27	4.26	0	703.02	\N	\N	3.93
0	1083	1	3	3	2	55	3	3	3	1	1	3	1	1	3	3	163.0	51.0	80.0	19.1953	138	80	59	0	76.04	0.351	1.64	0.62	0	9.58	\N	\N	0.76
0	1095	1	3	1	2	46	2	3	2	1	3	3	-1	-1	1	1	163.0	53.0	73.0	19.9481	100	50	13	0	137.62	0.275	1.06	8.29	\N	\N	\N	\N	\N
0	320	2	3	3	1	54	3	3	3	1	1	3	1	1	1	1	160.0	45.0	70.0	17.5781	143	92	110	0	30.46	0.282	0.04	8.71	0	4.92	\N	\N	8.06
0	441	2	3	3	2	32	2	2	1	1	1	3	1	1	1	1	160.0	58.0	70.0	22.6562	113	71	14	0	26.07	0.338	1.18	8.62	0	29.56	\N	\N	7.84
0	999	1	3	3	2	51	3	3	3	1	3	3	1	2	1	1	154.0	66.0	92.0	27.8293	116	62	44	0	17.39	0.323	1.04	6.54	0	39.36	\N	\N	5.59
0	1018	1	3	3	2	47	2	3	2	1	3	3	1	1	1	1	157.0	80.0	103.0	32.4557	126	70	25	0	57.59	0.325	0.84	7.79	0	14.66	\N	\N	6.94
0	131	2	3	3	2	18	1	1	1	1	1	3	-1	-1	1	1	150.0	44.0	63.0	19.5556	113	74	5	0	419.78	0.304	1.85	0.14	0	106.91	\N	\N	0.11
0	732	1	3	3	1	59	3	3	3	1	1	3	-1	-1	1	1	160.0	60.0	70.0	23.4375	190	85	16	0.02	177.25	0.308	1.61	0.16	0	11.93	\N	\N	0.15
0	36	2	3	3	2	19	1	1	1	1	2	3	1	1	1	1	158.0	48.1	70.0	19.2677	105	60	6	0	42.91	0.298	1.77	0.33	0	4.6	\N	\N	0.12
0	1239	1	3	1	2	31	2	2	1	1	1	3	-1	-1	1	1	148.0	46.0	65.0	21.0007	96	60	13	0	104.41	0.331	1.15	8.16	\N	\N	\N	\N	\N
0	438	2	3	3	1	50	3	3	3	1	1	3	2	1	1	1	160.0	51.2	65.0	20	120	76	36	0	18.89	0.342	1.27	6.04	0	62.36	\N	\N	7.89
0	845	1	3	1	2	47	2	3	2	1	3	1	-1	-1	3	3	155.0	65.0	94.0	27.0552	130	88	23	0	47.14	0.309	1.4	5.21	\N	\N	\N	\N	\N
3	220	2	3	3	2	26	1	1	1	1	1	3	-1	-1	1	1	155.0	47.4	64.0	19.7294	129	84	21	0	111.31	0.338	1.35	3.14	0	34.61	\N	\N	1.99
0	562	2	3	3	2	20	1	1	1	1	2	3	-1	-1	1	1	158.0	50.6	66.0	20.2692	122	65	7	0	1001	0.319	1.81	0.11	0	12.14	\N	\N	6.63
0	815	1	3	1	1	59	3	3	3	1	3	3	2	2	1	1	162.0	62.0	78.0	23.6244	140	92	9	0	79.62	0.403	1.39	1.11	\N	\N	\N	\N	\N
0	1200	1	3	1	1	48	2	3	2	1	1	3	1	3	1	1	157.0	51.0	70.0	20.6905	130	74	19	0	8.08	0.293	0.09	9.15	\N	\N	\N	\N	\N
0	555	2	3	3	2	39	2	2	2	1	1	3	1	1	1	1	155.0	61.4	80.0	25.5567	127	89	24	0	12.92	0.324	1.56	0.14	0	25.83	\N	\N	0.1
0	366	2	3	3	2	47	2	3	2	1	1	3	1	1	1	1	161.0	82.1	98.0	31.6732	136	82	40	0	14.45	0.301	0.61	9.95	0	3.18	\N	\N	8.85
0	242	2	3	3	2	48	2	3	2	1	1	3	1	1	1	1	146.0	50.7	72.0	23.785	109	47	12	0	56.08	0.304	0.11	2.87	0	2.55	\N	\N	3.19
0	919	1	3	3	2	42	2	2	2	1	2	1	1	1	1	1	157.0	60.0	81.0	24.3418	102	70	34	0	214.27	0.307	0.13	6.69	0	1001	\N	\N	7.35
0	836	1	3	1	2	49	2	3	2	1	3	1	1	3	1	1	150.0	50.0	68.0	22.2222	124	68	53	0	206.98	0.312	1.59	8.22	\N	\N	\N	\N	\N
0	1027	1	3	3	1	52	3	3	3	1	1	1	2	1	1	1	163.0	56.0	76.0	21.0772	120	70	12	0	40.93	0.322	0.4	8.25	0	5.81	\N	\N	7.34
0	9	2	3	3	2	45	2	3	2	1	3	3	1	1	1	1	150.0	54.9	76.0	24.4	103	64	26	0	12.97	0.3	1.68	0.53	0	116.13	\N	\N	0.51
0	708	1	3	3	2	51	3	3	3	1	1	3	1	1	1	1	157.0	53.0	66.0	21.5019	114	80	21	0	81.13	0.371	1.54	0.48	0	12.75	\N	\N	0.39
0	700	1	3	3	2	58	3	3	3	1	1	3	1	3	1	1	155.0	45.0	60.0	18.7305	122	76	21	0	121.44	0.316	1.47	6.03	0	22.42	\N	\N	6.99
0	1093	1	3	1	2	45	2	3	2	1	2	3	1	2	1	1	155.0	61.0	82.0	25.3902	114	74	17	0	339.02	0.281	1.36	7.5	\N	\N	\N	\N	\N
0	704	1	3	1	2	58	3	3	3	1	3	1	-1	-1	1	1	153.0	52.0	74.0	22.2137	154	90	19	0	31.89	0.318	1.26	9.35	\N	\N	\N	\N	\N
0	1178	1	3	3	1	55	3	3	3	1	3	3	2	1	1	1	148.0	49.5	73.0	22.5986	136	70	132	0	27.62	0.329	0.18	6.73	0	19.65	\N	\N	4.97
0	1221	1	3	1	1	30	2	2	1	1	3	3	-1	-1	1	1	163.0	67.0	73.0	25.2174	126	60	33	0	1001	0.306	1.84	0.06	\N	\N	\N	\N	\N
0	342	2	3	3	2	40	2	2	2	1	1	3	1	1	1	1	163.0	50.5	61.0	19.0071	107	69	13	0	187	0.343	1.27	5.16	0	224.02	\N	\N	3.59
0	842	1	3	3	2	55	3	3	3	1	3	1	-1	-1	1	1	140.0	60.0	74.0	30.6122	128	80	30	0	40.08	0.317	1.09	7.63	0	2.03	\N	\N	6.36
0	330	2	3	3	1	49	2	3	2	1	1	3	1	2	2	2	160.0	64.3	82.0	25.1172	166	110	69	0	1001	0.301	1.76	0.1	0	276.59	\N	\N	0.11
0	388	2	3	1	2	38	2	2	2	1	1	3	1	1	1	1	158.0	55.1	78.0	22.0718	130	83	33	0.01	68.88	0.334	1.86	0.09	\N	\N	\N	\N	\N
0	689	1	3	3	1	48	2	3	2	1	1	3	2	2	1	1	165.0	75.0	92.0	27.5482	138	80	79	0	53.47	0.339	1.51	3.28	0	128.77	\N	\N	3.74
0	901	1	3	3	2	44	2	2	2	1	3	1	-1	-1	1	1	156.0	54.0	79.0	22.1893	110	68	8	0.01	1001	0.346	0.05	9.97	0.01	6.36	\N	\N	0.65
0	570	2	3	3	2	29	1	1	1	1	1	3	1	1	1	1	146.0	47.8	70.0	22.4245	127	87	22	0	388.96	0.298	1.88	0.1	0.02	697.99	\N	\N	0.18
0	479	2	3	3	1	16	1	1	1	1	2	3	1	1	1	1	165.0	45.8	60.0	16.8228	108	70	10	0	950.63	0.301	1.71	0.07	0	1001	\N	\N	0.15
0	1294	1	3	1	2	33	2	2	1	1	2	3	1	1	1	1	167.0	55.0	72.0	19.721	94	66	29	0	751.49	0.335	1.83	0.07	\N	\N	\N	\N	\N
0	1188	1	3	1	2	57	3	3	3	1	3	3	1	1	1	1	154.0	49.0	80.0	20.6612	116	71	34	0	6.5	0.329	0.01	10.14	\N	\N	\N	\N	\N
0	284	2	3	3	2	50	3	3	3	1	1	3	1	1	1	1	155.0	58.2	84.0	24.2248	115	80	81	0	28.88	0.303	0.17	9.45	0	137.64	\N	\N	8.44
0	710	1	3	3	2	17	1	1	1	1	2	3	-1	-1	1	1	163.0	65.0	74.0	24.4646	120	74	38	0	85.73	0.32	1.8	0.06	0	18.65	\N	\N	0.55
0	1264	1	3	1	1	25	1	1	1	1	1	3	-1	-1	1	1	173.0	75.0	88.0	25.0593	138	82	81	0	239.25	0.326	1.84	0.06	\N	\N	\N	\N	\N
0	130	2	3	3	2	54	3	3	3	1	1	3	1	1	1	1	130.0	38.5	78.0	22.7811	129	69	29	0	6.51	0.388	0.76	9.45	0	2.69	\N	\N	8.51
0	1090	1	3	3	2	50	3	3	3	1	3	3	1	3	1	1	150.0	60.0	88.0	26.6667	122	70	3	0	61.54	0.368	1.96	0.12	0	32.85	\N	\N	0.26
0	32	2	3	3	2	37	2	2	2	2	1	3	1	1	1	1	152.0	46.8	66.0	20.2562	101	69	35	0	27.06	0.345	1.71	0.1	0	74.51	\N	\N	0.08
0	595	2	3	3	1	22	1	1	1	1	1	3	2	1	1	1	165.0	63.1	70.0	23.1772	123	78	27	0.01	525.24	0.343	1.68	0.08	0	32.26	\N	\N	0.15
0	1173	1	3	1	1	41	2	2	2	1	1	3	2	3	1	1	167.0	57.0	75.0	20.4382	110	80	26	0	147.8	0.323	0.92	4.9	\N	\N	\N	\N	\N
0	605	2	3	3	2	28	1	1	1	1	1	3	1	1	1	1	161.0	62.0	74.0	23.9188	115	71	17	0	102.49	0.329	1.85	0.08	0	220.28	\N	\N	0.09
0	1007	1	3	3	1	38	2	2	2	1	3	3	2	2	1	1	165.0	50.0	67.0	18.3655	110	70	7	0	228.79	0.293	1.34	5.99	0	409.57	\N	\N	5.71
0	469	2	3	3	2	50	3	3	3	1	1	3	1	1	1	1	150.0	50.0	74.0	22.2222	123	69	45	0	119.21	0.312	1.1	4.72	0	4.91	\N	\N	4.13
0	868	1	3	3	1	58	3	3	3	1	1	1	2	3	1	1	165.0	67.0	70.0	24.6097	108	60	15	0	170.67	0.39	1.64	0.06	0	84.51	\N	\N	0.13
0	1081	1	3	1	1	29	1	1	1	1	2	3	1	1	1	1	167.0	69.0	78.0	24.7409	116	70	60	0	85.19	0.346	1.79	0.09	\N	\N	\N	\N	\N
0	729	1	3	3	1	43	2	2	2	1	1	3	-1	-1	3	3	168.0	55.0	67.0	19.487	114	78	34	0	62.56	0.326	1.11	9.14	0	117.17	\N	\N	2.85
0	766	1	3	1	2	22	1	1	1	1	2	3	-1	-1	1	1	155.0	51.0	67.0	21.2279	100	60	35	0	320.78	0.301	1.88	0.1	\N	\N	\N	\N	\N
0	979	1	3	1	1	51	3	3	3	1	1	3	2	3	1	1	173.0	85.0	90.0	28.4005	114	64	38	0	28.86	0.329	1.39	4.98	\N	\N	\N	\N	\N
0	1242	1	3	3	2	37	2	2	2	1	1	3	1	1	1	1	150.0	50.0	64.0	22.2222	108	58	13	0	123.96	0.304	1.4	8.87	0	15.43	\N	\N	8.78
0	16	2	3	3	1	33	2	2	1	1	1	3	1	1	1	1	170.0	67.0	75.0	23.1834	122	72	28	0	77.91	0.285	1.91	0.12	0	573.58	\N	\N	0.11
0	34	2	3	3	1	18	1	1	1	1	2	3	-1	-1	1	1	170.2	60.5	70.0	20.8851	135	83	23	0	424.79	0.337	1.4	7.49	0	46.15	\N	\N	10.23
0	369	2	3	3	2	40	2	2	2	1	1	3	1	1	1	1	155.0	47.0	64.0	19.563	116	73	23	0	323.98	0.302	1.86	0.22	0	105.84	\N	\N	0.11
0	673	1	3	3	1	44	2	2	2	1	3	1	1	3	1	1	166.0	62.0	72.0	22.4996	120	72	33	0	275.34	0.46	1.75	0.1	0	1001	\N	\N	0.1
0	26	2	3	3	1	32	2	2	1	1	3	3	3	3	1	1	175.0	81.0	87.0	26.449	130	80	86	0	32.4	0.363	1.74	0.05	0	17.19	\N	\N	0.04
0	1192	1	3	1	2	41	2	2	2	1	1	3	1	1	1	1	163.0	80.0	82.0	30.1103	136	84	38	0	55.62	0.32	1.58	0.43	\N	\N	\N	\N	\N
0	790	1	3	1	2	29	1	1	1	1	3	3	1	1	1	1	153.0	55.0	74.0	23.4952	122	74	18	0	107.18	0.309	1.7	0.13	\N	\N	\N	\N	\N
0	741	1	3	3	2	42	2	2	2	1	1	1	1	1	1	1	150.0	53.0	58.0	23.5556	150	90	37	0	57.94	0.42	1.65	0.12	0	3.95	\N	\N	0.14
0	932	1	3	3	1	44	2	2	2	1	3	1	-1	-1	1	1	167.0	64.0	78.0	22.9481	98	68	36	0	87.16	0.343	0.62	5.02	0.03	14.54	\N	\N	4.5
0	923	1	3	3	1	43	2	2	2	1	3	1	1	1	1	1	165.0	68.0	79.0	24.977	134	64	18	0	106.26	0.327	0.87	5.76	0	1001	\N	\N	5.28
0	505	2	3	3	1	16	1	1	1	1	1	3	-1	-1	1	1	156.0	52.2	76.0	21.4497	140	81	7	0	123.23	0.323	1.86	0.1	0	34.63	\N	\N	0.08
0	804	1	3	1	2	30	2	2	1	1	2	1	1	1	1	1	160.0	60.0	77.0	23.4375	118	70	74	0	115.2	0.33	1.8	0.01	\N	\N	\N	\N	\N
0	726	1	3	1	1	49	2	3	2	1	3	3	-1	-1	1	1	165.0	78.0	85.0	28.6501	136	90	25	0	11.7	0.298	1.51	1.16	\N	\N	\N	\N	\N
1	843	1	3	1	1	29	1	1	1	1	3	1	1	\N	1	1	165	73	84	26.8136	96	120	40	0	78.25	0.316	1.38	4.46	\N	78.25	\N	\N	\N
0	1135	1	3	3	1	39	2	2	2	1	2	3	2	2	1	1	167.0	73.0	88.0	26.1752	120	76	57	0	314.55	0.3	1.56	1.04	0	59.75	\N	\N	0.96
0	132	2	3	1	2	40	2	2	2	1	3	3	1	1	1	1	164.0	54.3	70.0	20.1889	123	77	62	0	156.31	0.301	1.62	3.88	\N	\N	\N	\N	\N
0	771	1	3	1	1	58	3	3	3	1	3	3	2	3	1	1	150.0	50.0	68.0	22.2222	132	78	14	0	594.75	0.332	1.46	5.39	\N	\N	\N	\N	\N
0	1171	1	3	1	1	19	1	1	1	1	2	3	1	1	1	1	173.0	52.0	67.0	17.3745	112	66	178	0	1001	0.334	1.36	0.1	\N	\N	\N	\N	\N
0	810	1	3	1	1	27	1	1	1	1	2	1	-1	-1	1	1	173.0	80.0	82.0	26.7299	136	84	53	0	1001	0.308	1.77	0.1	\N	\N	\N	\N	\N
0	1102	1	3	1	1	43	2	2	2	1	3	3	1	2	1	1	160.0	60.0	79.0	23.4375	170	106	24	0	800.32	0.322	1.8	0.08	\N	\N	\N	\N	\N
0	249	2	3	3	1	55	3	3	3	1	1	3	2	3	1	1	155.0	55.8	84.0	23.2258	132	89	35	0	15.07	0.321	0.05	10.11	0	134.54	\N	\N	9.12
0	493	2	3	3	2	36	2	2	2	1	1	3	1	1	1	1	160.0	76.3	93.0	29.8047	118	81	27	0	104.49	0.299	0.8	8.76	0	118.33	\N	\N	8.8
0	1184	1	3	3	1	56	3	3	3	1	1	3	3	1	1	1	170.0	75.0	85.0	25.9516	130	78	21	0	161.75	0.319	1.82	0.72	0	6.11	\N	\N	0.47
0	1015	1	3	3	1	44	2	2	2	1	1	3	2	1	1	1	165.0	67.0	80.0	24.6097	138	78	29	0	48.53	0.31	0.01	10.89	0.01	4.75	\N	\N	6.09
0	835	1	3	3	2	48	2	3	2	1	1	1	1	1	1	1	155.0	50.0	70.0	20.8117	102	76	93	0	267.13	0.328	1.61	7.83	0	19.89	\N	\N	7.86
0	858	1	3	3	2	46	2	3	2	1	3	1	1	1	1	1	160.0	59.0	81.0	23.0469	120	64	12	0	182.51	0.324	1.88	0.17	0	1.59	\N	\N	0.13
0	799	1	3	3	1	55	3	3	3	1	2	1	1	1	1	1	157.0	60.0	80.0	24.3418	138	80	24	0	439.95	0.287	1.87	0.14	0	75.18	\N	\N	0.15
0	367	2	3	3	1	58	3	3	3	1	1	3	2	3	1	1	155.0	58.7	88.0	24.4329	127	66	65	0	13.15	0.329	1.44	3.94	0	2.97	\N	\N	3.3
0	917	1	3	3	1	34	2	2	1	1	2	1	1	1	1	1	166.0	60.0	74.0	21.7738	110	70	34	0	178.72	0.329	1.85	0.06	0	26.2	\N	\N	0.12
1	98	2	3	1	1	39	2	2	2	1	1	3	1	4	1	1	160	62.5	75	24.4141	84	126	41	0.01	72.99	0.36	0.02	9.8	\N	72.99	\N	\N	\N
0	749	1	3	1	2	42	2	2	2	1	1	3	-1	-1	1	1	153.0	50.0	73.0	21.3593	128	90	21	0	706.82	0.302	1.91	0.12	\N	\N	\N	\N	\N
0	1343	1	3	3	2	16	1	1	1	1	2	3	-1	-1	1	1	155.0	35.0	55.0	14.5682	120	98	41	0	1001	0.331	1.84	0.06	0	18.19	\N	\N	0.13
2	1011	1	3	3	1	14	0	0	0	1	3	3	1	1	1	1	162.0	58.0	77.0	22.1003	106	68	15	0	72.66	0.306	1.89	0.11	0	7.59	\N	\N	0.12
0	1203	1	3	1	1	27	1	1	1	1	3	3	1	2	1	1	172.0	60.0	70.0	20.2812	118	74	42	0	205.71	0.285	1.75	0.17	\N	\N	\N	\N	\N
0	1229	1	3	1	2	26	1	1	1	1	2	3	-1	-1	1	1	158.0	67.0	87.0	26.8386	118	70	11	0	1001	0.302	1.82	0.09	\N	\N	\N	\N	\N
0	1231	1	3	1	2	18	1	1	1	1	3	3	-1	-1	1	1	160.0	50.0	63.0	19.5312	104	64	9	0	761.08	0.324	1.82	0.1	\N	\N	\N	\N	\N
0	230	2	3	3	1	57	3	3	3	1	1	3	-1	-1	2	2	165.0	56.8	72.0	20.8632	161	102	115	0	26.74	0.284	1.36	3.4	0	19.35	\N	\N	3.3
0	501	2	3	3	2	24	1	1	1	1	2	3	1	1	1	1	166.0	58.9	72.0	21.3747	118	74	13	0	26.27	0.301	1.89	0.2	0	39.33	\N	\N	0.12
0	1298	1	3	1	1	38	2	2	2	1	3	3	2	2	1	1	151.0	46.0	63.0	20.1746	122	72	29	0.02	136.42	0.351	0.83	8.07	\N	\N	\N	\N	\N
0	589	2	3	3	1	22	1	1	1	1	1	3	-1	-1	1	1	168.0	62.2	80.0	22.038	153	88	105	0	42.91	0.32	1.88	0.1	0	5.46	\N	\N	0.09
0	670	1	3	3	2	43	2	2	2	1	1	3	1	1	1	1	155.0	68.0	93.0	28.3039	94	62	47	0.07	28.86	0.624	1.62	0.18	0.04	1.14	\N	\N	0.13
0	1350	1	3	1	1	18	1	1	1	1	2	3	-1	-1	1	1	174.0	50.0	66.0	16.5147	96	60	16	0	1001	0.332	1.69	0.1	\N	\N	\N	\N	\N
0	876	1	3	3	1	23	1	1	1	1	2	1	1	1	1	1	175.0	55.0	62.0	17.9592	118	72	47	0	136.76	0.62	1.39	0.07	0	97.13	\N	\N	0.1
0	928	1	3	1	1	54	3	3	3	1	3	1	1	1	1	1	163.0	59.0	84.5	22.2063	110	78	15	0	7.89	0.339	1.26	6.41	\N	\N	\N	\N	\N
0	780	1	3	3	2	53	3	3	3	1	1	1	1	1	2	2	152.0	64.5	90.0	27.9172	114	74	17	0	241.34	0.325	1.432	6.43	0	2.65	\N	\N	5.63
0	572	2	3	3	1	22	1	1	1	1	2	3	-1	-1	1	1	170.0	58.4	74.0	20.2076	112	70	55	0	119.39	0.343	1.7	0.15	0	238.79	\N	\N	1.79
0	567	2	3	3	2	26	1	1	1	1	2	3	1	1	1	1	155.0	40.3	67.0	16.7742	104	80	61	0	341.49	0.297	1.88	0.15	0	92.01	\N	\N	0.14
0	703	1	3	3	2	50	3	3	3	1	1	1	1	1	1	1	155.0	60.0	98.0	24.974	126	84	57	0	52.37	0.318	0.58	7.04	0	3.26	0.277	0.51	5.97
0	534	2	3	3	2	15	1	1	1	1	2	3	1	1	1	1	160.0	45.7	59.0	17.8516	105	62	6	0.01	1001	0.384	1.65	0.12	0	239.82	\N	\N	0.17
0	1249	1	3	3	2	26	1	1	1	1	1	3	1	2	1	1	160.0	57.0	74.0	22.2656	114	70	34	0	620.51	0.287	1.59	0.09	0	150.51	\N	\N	0.15
0	560	2	3	3	1	31	2	2	1	2	1	3	1	2	1	1	170.0	77.1	98.0	26.6782	142	94	244	0	95.37	0.328	0.86	9.3	0.03	197.94	\N	\N	8.14
0	1217	1	3	1	2	30	2	2	1	1	3	3	-1	-1	1	1	153.0	51.0	84.0	21.7865	100	56	69	0	1001	0.296	1.84	0.07	\N	\N	\N	\N	\N
0	737	1	3	3	2	57	3	3	3	1	1	1	1	1	1	1	152.0	48.0	70.0	20.7756	164	90	9	0	38.19	0.301	1.48	8.01	0	358.4	\N	\N	7.93
0	1205	1	3	3	1	36	2	2	2	1	3	3	1	1	2	2	168.0	68.0	76.0	24.093	166	92	23	0	152.39	0.36	0.33	8.96	0	33.23	\N	\N	4.83
0	1210	1	3	1	2	36	2	2	2	1	3	3	1	1	1	1	155.0	60.0	83.0	24.974	100	70	44	0	135.24	0.322	1.82	0.1	\N	\N	\N	\N	\N
0	1268	1	3	1	2	29	1	1	1	1	3	3	1	1	1	1	163.0	46.0	63.0	17.3134	128	80	83	0	120.99	0.33	1.39	7.66	\N	\N	\N	\N	\N
0	1025	1	3	3	2	38	2	2	2	1	3	3	1	2	1	1	155.0	59.0	81.0	24.5578	95	60	11	0	253.2	0.372	0.3	9.51	0	46.43	\N	\N	0.18
0	1012	1	3	3	2	36	2	2	2	1	3	3	1	1	1	1	147.0	53.0	73.0	24.5268	116	74	29	0	289.76	0.325	1.73	0.08	0	10.12	\N	\N	0.1
0	598	2	3	3	2	32	2	2	1	1	3	3	-1	-1	1	1	154.0	43.1	64.0	18.1734	105	64	28	0	499.12	0.385	0.47	8.15	0.01	12.66	\N	\N	0.11
0	1285	1	3	1	2	39	2	2	2	1	3	3	1	1	1	1	158.0	50.0	66.0	20.0288	100	64	38	0	799.86	0.415	1.87	0.08	\N	\N	\N	\N	\N
0	20	2	3	3	1	16	1	1	1	1	1	3	1	1	1	1	180.0	55.2	60.0	17.037	125	79	30	0	197.29	0.304	1.92	0.16	0	20.61	\N	\N	7.35
0	1014	1	3	3	2	39	2	2	2	1	3	3	1	1	1	1	150.0	60.0	89.0	26.6667	130	66	29	0	659.07	0.32	0.81	3.82	0	26.91	\N	\N	4.55
0	988	1	3	1	1	44	2	2	2	1	1	3	2	1	1	1	175.0	79.0	97.0	25.7959	125	77	31	0	19.46	0.312	0.14	10.62	\N	\N	\N	\N	\N
0	993	1	3	3	2	42	2	2	2	1	1	3	-1	-1	1	1	158.0	52.0	75.0	20.83	112	60	19	0	374.23	0.326	1.84	0.19	0	19.62	\N	\N	0.31
0	777	1	3	3	2	27	1	1	1	1	3	1	-1	-1	1	1	155.0	40.0	68.0	16.6493	102	70	15	0	117.22	0.324	2	0.1	0	4.01	\N	\N	0.12
0	870	1	3	3	2	45	2	3	2	1	3	1	1	1	1	1	150.0	48.0	64.0	21.3333	126	66	23	0	122.33	0.341	0.23	9.25	0.52	0.07	2.967	0.01	1.28
0	895	1	3	3	1	26	1	1	1	1	2	1	1	2	1	1	175.0	69.0	73.0	22.5306	118	66	45	0	463.14	0.33	1.78	0.09	0	48.62	\N	\N	0.29
0	871	1	3	3	1	28	1	1	1	1	3	3	-1	-1	1	1	172.0	58.0	69.0	19.6052	120	74	21	0	76.88	0.305	1.76	0.12	0	9.53	\N	\N	0.16
0	730	1	3	3	2	42	2	2	2	1	1	3	1	2	1	1	164.0	56.0	64.0	20.8209	120	74	16	0	32.84	0.303	1.74	0.13	0	4.9	\N	\N	0.12
0	752	1	3	3	2	31	2	2	1	1	2	3	1	1	1	1	160.0	50.0	62.0	19.5312	112	68	11	0	325.56	0.335	1.78	0.1	0	62.79	\N	\N	0.09
0	1092	1	3	1	2	28	1	1	1	1	3	3	-1	-1	1	1	167.0	80.0	57.0	28.6851	102	64	28	0	1001	0.314	1.83	0.09	\N	\N	\N	\N	\N
0	532	2	3	3	2	25	1	1	1	1	2	3	1	1	1	1	155.0	57.0	75.0	23.7253	121	65	20	0	14.17	0.338	1.97	0.25	0	12.73	\N	\N	0.12
0	831	1	3	3	2	36	2	2	2	1	3	1	1	1	1	1	162.5	61.0	84.0	23.1006	116	80	30	0	44.66	0.334	1.68	0.1	0	3.18	\N	\N	0.09
0	1349	1	3	1	1	22	1	1	1	1	2	3	-1	-1	1	1	175.0	60.0	60.0	19.5918	114	64	16	0	951.41	0.336	1.9	0.13	\N	\N	\N	\N	\N
0	653	1	3	1	2	23	1	1	1	1	3	1	-1	-1	1	1	157.0	43.0	69.0	17.4449	100	66	12	0	64.55	0.322	1.48	3.72	\N	\N	\N	\N	\N
0	931	1	3	3	1	43	2	2	2	1	1	1	1	2	1	1	162.0	61.0	73.0	23.2434	110	78	23	0	60.95	0.311	1.65	0.17	0	11.54	\N	\N	8.8
0	904	1	3	3	2	41	2	2	2	1	3	3	-1	-1	1	1	160.0	61.0	80.0	23.8281	98	60	14	0	238.76	0.292	1.76	0.07	0.04	17.88	\N	\N	0.08
0	286	2	3	3	2	39	2	2	2	1	1	3	1	1	1	1	152.0	42.8	62.0	18.5249	136	92	13	0	40.78	0.298	1.38	7.47	0.01	166.32	\N	\N	0.51
0	1044	1	3	1	1	46	2	3	2	1	3	3	2	3	1	1	167.0	75.0	93.0	26.8923	152	78	34	0	414.09	0.318	1.6	0.14	\N	\N	\N	\N	\N
0	1324	1	3	3	1	22	1	1	1	1	3	1	2	1	1	1	177.0	78.0	83.0	24.8971	122	74	28	0	1001	0.347	1.98	0.8	0	163.72	\N	\N	0.11
0	793	1	3	3	2	26	1	1	1	1	3	1	1	1	1	1	155.0	65.0	90.0	27.0552	116	68	35	0	170.05	0.334	1.77	0.13	0	5.79	\N	\N	0.11
0	1116	1	3	3	2	35	2	2	2	1	1	3	1	1	1	1	158.0	56.0	70.0	22.4323	108	56	14	0	8.11	0.322	0.02	11.3	0	7.49	\N	\N	0.11
0	373	2	3	3	1	27	1	1	1	1	3	3	2	1	1	1	175.0	54.0	64.0	17.6327	97	57	32	0	15.97	0.331	1.92	0.6	0	354.41	\N	\N	0.06
0	1213	1	3	1	1	26	1	1	1	1	1	3	-1	-1	1	1	180.0	88.0	98.0	27.1605	132	94	445	0	66.04	0.334	1.68	0.11	\N	\N	\N	\N	\N
0	1086	1	3	1	1	37	2	2	2	1	3	3	-1	-1	1	1	167.0	80.0	90.0	28.6851	134	86	69	0	365.08	0.301	1.79	0.18	\N	\N	\N	\N	\N
0	1269	1	3	1	2	35	2	2	2	1	3	3	1	1	1	1	167.0	74.0	84.0	26.5338	118	76	20	0	1001	0.311	1.77	0.48	\N	\N	\N	\N	\N
0	739	1	3	3	1	46	2	3	2	1	1	1	-1	-1	1	1	175.0	80.0	85.0	26.1224	106	82	55	0	64.5	0.367	1.77	0.09	0.01	1.15	\N	\N	0.12
0	1342	1	3	1	2	33	2	2	1	1	3	1	-1	-1	1	1	165.0	55.0	71.0	20.202	100	60	18	0	714.83	0.287	1.69	0.19	\N	\N	\N	\N	\N
0	1134	1	3	1	2	22	1	1	1	1	1	3	-1	-1	1	1	163.0	45.0	60.0	16.937	124	64	38	0	339.85	0.304	1.69	0.1	\N	\N	\N	\N	\N
0	1288	1	3	1	1	26	1	1	1	1	1	3	-1	-1	1	1	154.0	45.0	62.0	18.9745	124	70	15	0	1001	0.3	1.95	0.07	\N	\N	\N	\N	\N
0	1282	1	3	1	2	38	2	2	2	1	3	3	-1	-1	1	1	154.0	54.0	64.0	22.7694	108	69	23	0	13.71	0.325	1.37	4.25	\N	\N	\N	\N	\N
0	727	1	3	1	2	47	2	3	2	1	3	3	-1	-1	1	1	155.0	61.0	80.0	25.3902	112	70	14	0	12.58	0.33	1.68	0.13	\N	\N	\N	\N	\N
0	347	2	3	3	2	42	2	2	2	1	1	3	1	1	1	1	124.0	38.3	73.0	24.9089	108	70	26	0	7.6	0.304	1.88	0.12	0	176.78	\N	\N	0.08
0	1257	1	3	1	1	28	1	1	1	1	3	1	2	2	1	1	176.0	82.0	90.0	26.4721	147	88	186	0	77.61	0.334	1.86	0.21	\N	\N	\N	\N	\N
0	1183	1	3	1	2	31	2	2	1	1	2	3	1	1	1	1	160.0	54.0	76.0	21.0937	107	68	90	0	1001	0.335	1.57	0.12	\N	\N	\N	\N	\N
0	910	1	3	1	1	20	1	1	1	1	2	1	-1	-1	1	1	171.0	75.0	87.0	25.6489	136	80	29	0	106.29	0.319	2.05	0.06	\N	\N	\N	\N	\N
0	326	2	3	3	1	25	1	1	1	1	2	3	2	3	1	1	174.0	87.0	95.0	28.7356	172	90	134	0	370.46	0.319	1.79	0.07	0.19	150.08	\N	\N	7.29
0	776	1	3	3	1	34	2	2	1	1	2	1	-1	-1	1	1	170.0	63.0	77.5	21.7993	136	80	21	0	15.87	0.294	1.95	0.12	0	1.01	\N	\N	0.15
0	640	2	3	3	2	19	1	1	1	1	1	3	1	1	1	1	150.0	43.2	68.0	19.2	114	70	37	0	32.28	0.287	1.74	0.11	0	22.41	\N	\N	0.13
0	995	1	3	3	2	24	1	1	1	1	2	3	-1	-1	1	1	160.0	46.0	65.0	17.9687	114	60	27	0	1001	0.308	1.51	0.85	0	321.1	\N	\N	0.12
0	530	2	3	3	2	20	1	1	1	1	2	3	-1	-1	1	1	165.0	50.0	61.0	18.3655	98	70	12	0	88.78	0.319	1.89	0.35	0.01	1.32	\N	\N	2.68
0	1091	1	3	3	1	45	2	3	2	1	3	3	1	1	1	1	158.0	61.0	77.0	24.4352	106	70	38	0	1001	0.366	1.8	0.13	0	700.17	\N	\N	0.21
0	512	2	3	3	2	35	2	2	2	1	1	3	1	1	1	1	155.0	63.0	78.0	26.2227	104	69	13	0	13.58	0.33	1.76	0.1	0	13.53	\N	\N	0.16
0	1075	1	3	3	2	34	2	2	1	1	1	3	1	1	1	1	150.0	49.0	75.0	21.7778	110	68	11	0	496.76	0.351	1.72	0.11	0	20.28	\N	\N	0.11
0	900	1	3	1	2	41	2	2	2	1	3	1	1	1	1	1	155.0	53.0	77.0	22.0604	112	68	19	0	906.89	0.273	1.41	0.08	\N	\N	\N	\N	\N
0	1243	1	3	1	2	38	2	2	2	1	3	1	-1	-1	1	1	162.0	71.0	73.0	27.0538	98	72	13	0	86.35	0.335	1.6	5.84	\N	\N	\N	\N	\N
0	985	1	3	3	1	58	3	3	3	1	1	3	1	3	1	1	162.0	67.0	90.0	25.5296	140	80	23	0	72.85	0.318	1.53	1.73	0	30.82	\N	\N	1.29
0	907	1	3	3	2	26	1	1	1	1	1	3	1	1	1	1	153.0	55.0	80.0	23.4952	110	52	19	0	375.72	0.351	1.78	0.1	0	4.11	\N	\N	0.14
0	841	1	3	1	2	27	1	1	1	1	3	1	-1	-1	1	1	157.0	42.0	60.0	17.0392	96	60	9	0	51.3	0.307	1.81	0.07	\N	\N	\N	\N	\N
0	1136	1	3	1	2	22	1	1	1	1	2	3	1	1	1	1	162.0	45.0	70.0	17.1468	116	52	34	0	1001	0.333	1.77	0.13	\N	\N	\N	\N	\N
0	414	2	3	3	2	26	1	1	1	1	1	3	1	1	1	1	165.0	56.1	83.0	20.6061	139	80	19	0	50.61	0.319	1.77	0.18	0	355.5	\N	\N	0.2
0	655	1	3	3	1	29	1	1	1	1	3	1	-1	-1	1	1	183.0	85.0	94.0	25.3815	130	76	41	0	119.5	0.344	1.95	0.23	0.03	6.15	\N	\N	0.27
0	1187	1	3	3	2	46	2	3	2	1	2	3	1	1	1	1	161.0	52.0	68.0	20.061	120	68	13	0	22.15	0.331	1.73	0.08	0	0.99	\N	\N	0.16
0	510	2	3	3	2	28	1	1	1	1	3	3	1	1	1	1	156.0	47.3	66.0	19.4362	136	71	8	0	38.02	0.326	1.92	0.09	0	3.28	\N	\N	0.09
0	933	1	3	1	2	37	2	2	2	1	3	1	1	1	1	1	162.0	62.0	80.0	23.6244	92	62	8	0	84.67	0.343	0.49	7.96	\N	\N	\N	\N	\N
0	1313	1	3	1	1	15	1	1	1	1	2	3	-1	-1	1	1	170.0	50.0	55.0	17.301	102	70	17	0	157.03	0.438	1.95	0.06	\N	\N	\N	\N	\N
0	1314	1	3	1	1	17	1	1	1	1	2	3	1	2	1	1	185.0	59.0	64.0	17.2389	108	60	16	0.03	349.74	0.487	1.45	0.11	\N	\N	\N	\N	\N
0	965	1	3	1	2	43	2	2	2	1	3	3	-1	-1	1	1	155.0	40.0	64.0	16.6493	102	64	23	0	20.02	0.315	1.97	0.18	\N	\N	\N	\N	\N
0	1218	1	3	1	1	39	2	2	2	1	1	3	1	1	1	1	167.0	59.0	76.0	21.1553	124	76	16	0.01	52.21	0.355	1.77	0.09	\N	\N	\N	\N	\N
0	1347	1	3	1	2	22	1	1	1	1	2	1	1	1	1	1	160.0	60.0	75.0	23.4375	120	62	33	0	6.3	0.339	1.73	0.1	\N	\N	\N	\N	\N
0	1291	1	3	1	2	39	2	2	2	1	1	3	1	1	1	1	160.0	62.0	73.0	24.2187	132	76	11	0	718.67	0.282	1.81	0.11	\N	\N	\N	\N	\N
0	1333	1	3	1	2	24	1	1	1	1	3	1	1	1	1	1	167.0	58.0	72.0	20.7967	120	68	17	0	174.58	0.314	1.86	0.38	\N	\N	\N	\N	\N
0	1230	1	3	1	2	26	1	1	1	1	2	3	-1	-1	1	1	150.0	46.0	70.0	20.4444	12	66	13	0	799.37	0.369	1.71	1.08	\N	\N	\N	\N	\N
0	1121	1	3	1	1	25	1	1	1	1	3	3	-1	-1	1	1	155.0	46.0	70.0	19.1467	120	74	15	0.01	73.47	0.393	1.66	0.35	\N	\N	\N	\N	\N
0	1331	1	3	1	2	27	1	1	1	1	3	1	-1	-1	1	1	153.0	50.0	70.0	21.3593	102	64	9	0	80.43	0.334	1.8	0.13	\N	\N	\N	\N	\N
0	1128	1	3	1	2	55	3	3	3	1	1	3	1	1	1	1	154.0	54.0	75.0	22.7694	144	96	18	0	368.53	0.349	1.72	0.11	\N	\N	\N	\N	\N
0	1304	1	3	1	2	24	1	1	1	2	3	3	1	1	1	1	163.0	48.0	67.0	18.0662	114	66	50	0	118.341	0.322	1.7	0.14	\N	\N	\N	\N	\N
0	1290	1	3	1	2	39	2	2	2	1	1	3	1	1	1	1	153.0	55.0	72.0	23.4952	108	72	13	0	819.79	0.308	1.67	0.17	\N	\N	\N	\N	\N
0	1284	1	3	1	1	30	2	2	1	1	3	3	-1	-1	1	1	173.0	57.0	70.0	19.0451	92	62	24	0	44.06	0.479	1.83	0.1	\N	\N	\N	\N	\N
0	1127	1	3	1	1	26	1	1	1	1	3	3	2	1	1	1	170.0	60.0	65.0	20.7612	118	66	25	0	105.88	0.341	1.9	0.06	\N	\N	\N	\N	\N
0	1235	1	3	1	2	27	1	1	1	1	3	3	-1	-1	1	1	152.0	47.0	70.0	20.3428	120	74	23	0	44.04	0.292	1.82	0.12	\N	\N	\N	\N	\N
0	924	1	3	1	2	48	2	3	2	1	1	1	1	1	1	1	148.0	45.0	66.0	20.5442	180	98	37	0	856.37	0.363	2.07	0.1	\N	\N	\N	\N	\N
0	1168	1	3	1	2	42	2	2	2	1	1	3	1	1	1	1	153.0	57.0	83.0	24.3496	118	80	14	0	807.19	0.345	1.86	0.16	\N	\N	\N	\N	\N
0	1278	1	3	1	2	37	2	2	2	2	2	3	-1	-1	1	1	152.0	48.0	68.0	20.7756	6	64	18	0	551.63	0.346	1.85	0.07	\N	\N	\N	\N	\N
0	1330	1	3	1	2	18	1	1	1	1	2	1	-1	-1	1	1	158.0	50.0	58.0	20.0288	112	68	23	0	151.87	0.365	1.77	0.12	\N	\N	\N	\N	\N
0	1319	1	3	1	1	30	2	2	1	1	3	1	-1	-1	1	1	170.0	69.0	77.0	23.8754	119	72	16	0	801.87	0.38	1.88	0.15	\N	\N	\N	\N	\N
0	1201	1	3	1	2	42	2	2	2	1	3	3	1	1	1	1	160.0	50.0	60.0	19.5312	136	88	15	0	315.15	0.337	1.84	0.08	\N	\N	\N	\N	\N
0	1094	1	3	1	2	40	2	2	2	1	1	3	1	1	1	1	158.0	48.0	76.0	19.2277	103	75	20	0	78.02	0.366	1.79	0.14	\N	\N	\N	\N	\N
0	1129	1	3	1	1	29	1	1	1	2	1	3	1	2	1	1	160.0	75.0	85.0	29.2969	128	82	211	0	11.51	0.275	1.91	0.11	\N	\N	\N	\N	\N
0	1196	1	3	1	2	41	2	2	2	1	3	3	-1	-1	1	1	157.0	50.0	68.0	20.2848	26	72	13	1.22	674.43	0.33	1.78	1.08	\N	\N	\N	\N	\N
0	1126	1	3	1	2	47	2	3	2	1	1	3	1	1	1	1	160.0	60.0	68.0	23.4375	162	92	42	0	107.13	0.321	1.81	0.18	\N	\N	\N	\N	\N
0	875	1	3	1	1	31	2	2	1	1	1	1	1	1	1	1	168.0	61.0	68.0	21.6128	134	72	54	0	1001	0.323	1.6	0.09	\N	\N	\N	\N	\N
0	1297	1	3	1	2	24	1	1	1	1	3	3	-1	-1	1	1	153.0	51.0	72.0	21.7865	112	68	21	0	443.22	0.335	1.83	0.08	\N	\N	\N	\N	\N
0	1202	1	3	1	1	52	3	3	3	1	3	3	-1	-1	3	3	165.0	60.0	71.0	22.0386	122	80	85	0	435.77	0.324	1.75	0.15	\N	\N	\N	\N	\N
0	1226	1	3	1	2	36	2	2	2	1	2	3	1	1	1	1	165.0	50.0	80.0	18.3655	116	72	17	0	365.29	0.393	1.55	0.09	\N	\N	\N	\N	\N
0	747	1	3	1	2	59	3	3	3	1	1	3	1	1	2	2	153.0	65.0	83.0	27.7671	180	100	56	0	203.3	0.369	1.93	0.1	\N	\N	\N	\N	\N
0	1144	1	3	1	2	35	2	2	2	1	2	3	-1	-1	1	1	157.0	55.0	80.0	22.3133	124	72	26	0	1001	0.319	1.73	0.14	\N	\N	\N	\N	\N
0	1162	1	3	1	2	43	2	2	2	1	1	3	-1	-1	1	1	162.0	61.0	74.0	23.2434	110	60	15	0	1001	0.36	1.88	0.06	\N	\N	\N	\N	\N
0	1156	1	3	1	2	56	3	3	3	1	1	3	1	1	1	1	152.0	51.0	82.0	22.0741	120	70	21	0	508.02	0.296	1.85	0.08	\N	\N	\N	\N	\N
0	1000	1	3	1	2	25	1	1	1	1	2	3	-1	-1	1	1	157.0	44.0	65.0	17.8506	86	62	23	0	718.77	0.376	1.82	0.09	\N	\N	\N	\N	\N
0	1096	1	3	1	1	42	2	2	2	1	2	3	-1	-1	1	1	172.0	71.0	92.0	23.9995	116	72	26	0	190.5	0.289	1.94	0.05	\N	\N	\N	\N	\N
0	654	1	3	1	1	23	1	1	1	1	3	1	-1	-1	1	1	177.0	72.0	89.0	22.9819	116	72	80	0	1001	0.319	1.12	3.27	\N	\N	\N	\N	\N
0	617	2	3	1	2	29	1	1	1	1	1	3	1	1	1	1	160.0	62.9	82.0	24.5703	109	69	20	0	22.4	0.31	0.51	8.64	\N	\N	\N	\N	\N
0	857	1	3	1	1	43	2	2	2	1	3	1	-1	-1	1	1	168.0	50.0	66.0	17.7154	192	140	16	0	892.8	0.321	1	7.08	\N	\N	\N	\N	\N
0	960	1	3	1	2	48	2	3	2	1	3	3	1	1	1	1	163.0	51.0	75.0	19.1953	135	79	8	0	25.11	0.36	1.27	7.94	\N	\N	\N	\N	\N
0	61	2	3	3	2	42	2	2	2	1	1	3	1	1	1	1	150.0	44.3	66.0	19.6889	107	71	21	0	24.65	0.359	0.17	9.31	0	19.37	\N	\N	9.06
0	963	1	3	3	1	47	2	3	2	1	3	3	3	3	1	1	162.0	59.0	82.0	22.4813	124	86	57	0	57.29	0.344	0.39	9.42	0	4.96	\N	\N	9.03
0	447	2	3	3	2	38	2	2	2	1	1	3	1	1	1	1	156.0	65.9	83.0	27.0792	121	82	38	0	12.62	0.292	1.37	6.89	0	55.33	\N	\N	8.85
0	37	2	3	3	2	27	1	1	1	1	3	3	1	1	3	3	156.0	50.9	70.0	20.9155	108	70	24	0	1001	0.291	0.1	7.6	0	625.05	\N	\N	7.89
0	872	1	3	3	1	33	2	2	1	1	2	1	2	3	1	1	170.0	73.0	86.0	25.2595	136	84	30	0	50.41	0.346	1.47	7.64	0	15.66	\N	\N	7.81
0	97	2	3	3	2	26	1	1	1	1	1	3	-1	-1	1	1	163.0	53.4	74.0	20.0986	116	57	4	0	396.74	0.319	0.25	10.13	0	5.01	\N	\N	7.76
0	324	2	3	3	2	56	3	3	3	1	1	3	1	1	1	1	145.0	46.3	76.0	22.0214	108	64	40	0	161.01	0.323	0.83	8.63	0	23.79	\N	\N	7.68
0	23	2	3	3	2	54	3	3	3	1	1	3	1	1	1	1	155.0	61.2	78.0	25.4735	140	83	22	0	1001	0.278	1.02	4.75	0.01	84.45	\N	\N	7.29
0	873	1	3	3	2	43	2	2	2	1	3	1	1	1	1	1	165.0	63.0	86.0	23.1405	128	76	28	0	5.84	0.338	1.38	8.99	0	4.6	\N	\N	7.24
0	72	2	3	3	2	44	2	2	2	1	3	3	1	1	1	1	150.0	47.1	67.0	20.9333	121	76	49	0	52.77	0.331	1.5	7.59	0	78.1	\N	\N	7.11
0	83	2	3	3	2	36	2	2	2	1	1	3	1	1	1	1	155.0	49.8	70.0	20.7284	121	79	30	0	32.42	0.287	0.99	7.74	0	4.14	\N	\N	6.87
0	123	2	3	3	2	46	2	3	2	1	1	3	1	1	1	1	160.0	59.9	80.0	23.3984	125	86	26	0	27.91	0.296	1.21	7.15	0	77.54	\N	\N	6.59
0	953	1	3	3	2	30	2	2	1	1	3	3	-1	-1	1	1	160.0	72.0	90.0	28.125	110	62	109	0	371.39	0.326	1.36	6.83	0	10.44	\N	\N	6.28
0	356	2	3	3	2	23	1	1	1	1	2	3	-1	-1	1	1	168.0	58.2	72.0	20.6207	124	85	61	0	11.24	0.337	1.74	0.1	0.02	0.62	\N	\N	6.1
1	243	2	3	1	1	28	1	1	1	2	1	3	1	\N	1	1	170	65.3	82	22.5952	72	120	34	0	23.89	0.307	1.71	0.08	\N	23.89	\N	\N	\N
0	316	2	3	3	2	49	2	3	2	1	1	3	1	1	1	1	156.0	64.0	78.0	26.2985	156	116	17	0	1001	0.312	0.03	6.16	0	1001	\N	\N	5.96
0	538	2	3	3	1	17	1	1	1	1	2	3	-1	-1	1	1	170.0	54.0	66.0	18.6851	144	87	18	0	6.48	0.338	0.79	9.04	0	11.73	\N	\N	5.87
0	667	1	3	3	2	50	3	3	3	1	3	3	-1	-1	2	2	155.0	80.0	100.0	33.2986	186	86	19	0	108.8	0.335	1.4	4.61	0	12.16	\N	\N	5.82
0	393	2	3	3	2	56	3	3	3	1	1	3	1	1	1	1	152.0	46.7	72.0	20.213	120	66	14	0	136.57	0.343	1.45	6.95	0	1001	\N	\N	5.75
0	81	2	3	3	1	47	2	3	2	1	1	3	2	2	1	1	165.0	71.1	92.0	26.1157	107	62	118	0	1001	0.339	0.75	5.87	0	303.97	\N	\N	5.16
0	548	2	3	3	2	34	2	2	1	1	1	3	1	1	1	1	145.0	44.0	63.0	20.9275	99	64	24	0	201.02	0.328	0.126	5.35	0	23.7	\N	\N	5.05
0	100	2	3	3	1	54	3	3	3	1	1	3	2	3	1	1	155.0	55.3	76.0	23.0177	132	73	64	0	311.06	0.322	0.142	5.08	0	265.39	\N	\N	4.99
0	338	2	3	3	1	47	2	3	2	1	1	3	2	2	1	1	165.0	58.6	80.0	21.5243	106	69	29	0	1001	0.339	1.1	5.23	0	945.62	\N	\N	4.92
0	649	2	3	3	1	19	1	1	1	1	2	3	1	1	1	1	170.0	56.5	73.0	19.5502	115	65	8	0	60.58	0.336	1.82	0.07	0	187.8	\N	\N	4.91
0	321	2	3	3	2	39	2	2	2	1	1	3	1	1	1	1	146.0	44.9	65.0	21.064	114	61	11	0	10.53	0.326	1.57	0.14	0	18.1	\N	\N	4.78
0	629	2	3	3	2	20	1	1	1	1	2	3	-1	-1	1	1	155.0	37.5	60.0	15.6087	110	79	26	0	23.21	0.382	1.84	0.11	0	390.91	\N	\N	4.44
0	129	2	3	3	2	51	3	3	3	1	1	3	1	1	1	1	155.0	54.8	73.0	22.8096	121	89	16	0	234.09	0.3	1.48	4.76	0	394.8	\N	\N	4.23
0	112	2	3	3	1	52	3	3	3	1	2	3	2	2	1	1	170.0	65.1	80.0	22.526	115	80	149	0	50.97	0.317	1.15	4.42	0	52.49	\N	\N	4.13
0	64	2	3	3	2	49	2	3	2	1	1	3	1	1	1	1	152.0	54.0	76.0	23.3726	113	70	14	0	179.14	0.328	1.41	4.07	0	35.87	\N	\N	3.55
0	484	2	3	3	1	35	2	2	2	1	1	3	1	1	1	1	170.0	68.0	80.0	23.5294	131	80	43	0	74.54	0.319	1.65	0.23	0	10.35	\N	\N	3.47
0	497	2	3	3	1	26	1	1	1	1	1	3	2	3	1	1	163.0	66.1	76.0	24.8786	122	62	95	0	89.7	0.349	1.82	0.03	0	366.77	\N	\N	2.42
0	379	2	3	3	2	39	2	2	2	1	1	3	1	1	1	1	154.0	57.2	82.0	24.1187	142	91	14	1.52	14.47	3.83	0.03	4.93	0	408.04	\N	\N	2.24
0	53	2	3	3	2	56	3	3	3	1	1	3	1	1	1	1	140.0	46.6	86.0	23.7755	163	76	9	0	388.97	0.284	1.42	2	0	737.77	\N	\N	2
0	542	2	3	3	2	29	1	1	1	1	1	3	1	1	1	1	160.0	46.4	66.0	18.125	110	64	24	0	15.88	1.81	1.51	0.14	0	52.31	\N	\N	1.99
0	102	2	3	3	1	45	2	3	2	1	1	3	1	1	1	1	174.0	81.6	96.0	26.952	121	79	27	0	785.49	0.299	1.93	1.46	0	173.75	\N	\N	1.91
0	86	2	3	3	2	46	2	3	2	1	1	3	1	1	1	1	154.0	69.7	100.0	29.3894	119	74	17	0	37.29	0.317	1.31	9.86	0	1001	\N	\N	1.81
0	419	2	3	3	1	34	2	2	1	1	1	3	-1	-1	1	1	168.0	69.3	83.0	24.5536	130	73	36	0	11.14	0.339	1.78	0.32	0	534.86	\N	\N	1.53
0	339	2	3	3	2	44	2	2	2	1	1	3	1	1	1	1	152.0	52.2	68.0	22.5935	116	71	60	0	529.74	0.313	1.78	1.15	0	65.32	\N	\N	1.32
0	1227	1	3	3	2	38	2	2	2	1	2	3	-1	-1	1	1	158.0	55.0	73.0	22.0317	100	60	19	0	29.63	0.327	1.81	0.12	0	1001	\N	\N	1.27
0	65	2	3	3	1	58	3	3	3	1	1	3	2	2	1	1	155.0	53.2	78.0	22.1436	158	93	79	0	193.54	0.332	1.49	1.41	0	11.52	\N	\N	1.24
0	51	2	3	3	2	39	2	2	2	1	1	3	1	1	2	2	150.0	57.9	76.0	25.7333	146	100	17	0	259.58	0.318	1.29	1.18	0	257.58	\N	\N	0.84
0	185	2	3	3	2	47	2	3	2	1	1	3	1	1	1	1	167.0	51.8	78.0	18.5736	141	97	24	0	659.7	0.364	1.7	0.95	0	330.88	\N	\N	0.49
0	1175	1	3	3	1	28	1	1	1	1	2	3	-1	-1	1	1	160.0	58.0	65.0	22.6562	122	64	30	0	834.85	0.332	1.74	0.11	0	143.27	\N	\N	0.49
0	594	2	3	3	2	32	2	2	1	1	1	3	1	1	1	1	162.0	56.4	80.0	21.4906	111	72	37	0	41.86	0.315	1.79	0.1	0.02	231.62	\N	\N	0.42
0	58	2	3	3	1	57	3	3	3	1	1	3	2	3	1	1	155.0	47.1	78.0	19.6046	138	82	135	0	108.1	0.309	1.63	0.43	0	29.67	\N	\N	0.4
0	96	2	3	3	2	45	2	3	2	1	1	3	-1	-1	2	2	158.0	62.2	82.0	24.9159	188	113	8	0	322.7	0.349	0.74	0.34	0.01	224.39	\N	\N	0.34
0	877	1	3	3	1	26	1	1	1	1	3	1	1	2	1	1	170.0	55.0	72.0	19.0311	122	76	45	0	341.86	0.325	1.87	0.09	0	50.01	\N	\N	0.31
0	208	2	3	3	2	47	2	3	2	1	1	3	1	1	1	1	155.0	54.4	70.0	22.6431	138	95	25	0	28.63	0.31	1.87	0.26	0	11.52	\N	\N	0.28
0	743	1	3	3	2	42	2	2	2	1	3	1	1	1	1	1	153.0	55.0	76.0	23.4952	162	60	24	0	96.21	0.324	1.65	0.13	0	25.97	\N	\N	0.25
1	133	2	3	1	2	47	2	3	2	1	3	3	1	\N	1	1	149	61	91	27.4762	73	134	39	0.11	15.78	0.766	0.04	9.41	\N	15.78	\N	\N	\N
0	84	2	3	3	2	27	1	1	1	1	1	3	-1	-1	1	1	165.0	60.6	67.0	22.259	104	73	13	2.15	7.95	5.705	1.49	10.36	0	433.42	\N	\N	0.22
0	1019	1	3	3	2	27	1	1	1	1	2	3	-1	-1	1	1	165.0	61.0	83.0	22.4059	126	70	21	0	1001	0.306	1.85	0.06	0	363.23	\N	\N	0.2
0	1103	1	3	3	2	46	2	3	2	1	3	3	-1	-1	1	1	153.0	46.0	75.0	19.6506	114	82	25	0	970.33	0.315	1.71	0.33	0	171.45	\N	\N	0.19
0	90	2	3	3	2	48	2	3	2	1	1	3	1	2	1	1	154.0	62.3	86.0	26.2692	124	74	77	0	10.08	0.323	1.93	0.11	0	23.86	\N	\N	0.18
1	959	1	3	3	2	58	3	3	3	1	1	3	1	\N	1	1	150	50	82	22.2222	86	139	24	0	14.49	0.327	1.24	4.54	0	14.49	\N	\N	5.11
0	54	2	3	3	2	54	3	3	3	1	1	3	1	1	1	1	150.0	64.7	89.0	28.7556	146	86	33	0	144.52	0.336	1.7	0.09	0	3.24	\N	\N	0.17
0	520	2	3	3	1	28	1	1	1	1	1	3	-1	-1	1	1	170.0	76.7	93.0	26.5398	125	84	56	0.03	38.28	0.533	1.73	0.318	0	64.68	\N	\N	0.17
1	922	1	3	3	2	51	3	3	3	1	1	1	1	\N	1	1	163	72	80	27.0993	100	140	15	8.38	14.27	0.373	0.02	10.1	2.35	14.27	0.25	0.02	9.79
0	288	2	3	3	2	48	2	3	2	1	1	3	-1	-1	1	1	153.0	50.2	66.5	21.4447	110	70	39	0.05	122.44	0.369	1.49	0.29	0	676.08	\N	\N	0.16
0	615	2	3	3	1	31	2	2	1	1	1	3	1	1	1	1	165.0	59.4	79.0	21.8182	117	68	34	0	102.89	0.333	1.98	0.11	0	1001	\N	\N	0.16
0	1160	1	3	3	2	21	1	1	1	1	2	3	-1	-1	1	1	163.0	6380.0	未查	2401.29	108	60	19	0	65.15	0.333	1.75	0.18	0	19.81	\N	\N	0.16
0	571	2	3	3	2	33	2	2	1	1	1	3	1	1	1	1	157.0	52.7	72.0	21.3802	131	79	18	0	53.09	0.336	1.86	0.12	0	1.78	\N	\N	0.15
0	1051	1	3	3	1	26	1	1	1	1	2	1	1	1	1	1	170.0	75.0	90.0	25.9516	132	84	86	0	164.81	0.317	2.02	0.09	0	17.88	\N	\N	0.15
0	608	2	3	3	2	16	1	1	1	1	3	3	1	1	1	1	168.0	59.6	81.0	21.1168	113	57	27	0	114.06	0.343	1.76	0.11	0	13.41	\N	\N	0.15
0	101	2	3	3	2	42	2	2	2	1	1	3	1	1	1	1	157.0	59.3	80.0	24.0578	112	70	13	0	31.31	0.343	1.7	0.15	0	17.6	\N	\N	0.14
0	170	2	3	3	2	28	1	1	1	1	1	3	1	1	1	1	162.0	55.6	68.0	21.1858	125	66	11	0	28.67	0.269	1.8	0.09	0	0.24	\N	\N	0.14
0	930	1	3	3	2	41	2	2	2	1	3	1	1	1	1	1	165.0	68.0	88.0	24.977	170	136	16	0	255.42	0.326	1.9	0.2	0	20.9	\N	\N	0.14
0	714	1	3	3	1	44	2	2	2	1	1	3	1	1	1	1	167.0	65.0	79.0	23.3067	122	80	20	0.02	183.42	0.349	1.64	0.11	0	26	\N	\N	0.14
0	707	1	3	3	2	38	2	2	2	1	1	3	1	1	1	1	163.0	66.0	78.0	24.841	134	94	30	0	55.26	0.334	1.73	0.06	0	2.53	\N	\N	0.14
0	128	2	3	3	2	51	3	3	3	1	1	3	1	1	1	1	158.0	59.2	85.0	23.7141	136	85	51	0	38.42	0.344	1.67	0.11	0	15.09	\N	\N	0.13
0	949	1	3	3	1	56	3	3	3	1	3	3	2	3	1	1	167.0	66.0	86.0	23.6652	140	66	18	0	508.91	0.298	1.88	0.1	0	4.23	\N	\N	0.13
1	685	1	3	3	1	56	3	3	3	1	2	1	1	3	1	1	168	78	85	27.6361	98	146	20	0	12.2	0.309	0.42	9.63	0.08	12.2	\N	\N	9.52
0	99	2	3	3	2	37	2	2	2	1	1	3	-1	-1	1	1	152.0	63.3	86.0	27.3979	126	67	16	0	7.34	0.326	1.63	0.43	0.02	1.31	\N	\N	0.13
0	1115	1	3	3	2	26	1	1	1	1	2	3	1	1	1	1	153.0	40.0	60.0	17.0874	112	60	16	0	852.96	0.32	1.76	0.11	0	336.32	\N	\N	0.13
0	272	2	3	3	2	47	2	3	2	1	1	3	1	1	2	2	158.0	61.6	80.0	24.6755	167	102	32	0	19.27	0.34	1.59	0.17	0	1001	\N	\N	0.13
0	1101	1	3	3	2	37	2	2	2	1	2	3	-1	-1	1	1	160.0	50.0	72.0	19.5312	100	74	21	0	368.56	0.46	1.72	0.1	0	2.5	\N	\N	0.13
0	756	1	3	3	2	55	3	3	3	1	3	1	1	1	1	1	158.0	55.0	74.0	22.0317	152	74	12	0	691.95	0.318	1.94	0.1	0	99.6	\N	\N	0.13
1	222	2	3	3	2	56	3	3	3	1	1	3	1	\N	1	1	140	54.9	73	28.0102	78	137	22	0.41	10.8	0.626	0.53	9.06	0	10.8	\N	\N	8.56
0	116	2	3	3	1	30	2	2	1	1	3	3	-1	-1	1	1	166.0	63.7	80.0	23.1166	125	77	26	0	17.49	0.348	1.78	0.09	0	10.69	\N	\N	0.12
0	1077	1	3	3	2	38	2	2	2	1	2	3	-1	-1	1	1	165.0	65.0	84.0	23.8751	104	64	10	0	64.9	0.327	1.88	0.11	0	1.46	\N	\N	0.12
0	539	2	3	3	1	16	1	1	1	1	2	3	1	1	1	1	170.0	54.1	68.0	18.7197	101	66	48	0	423.43	0.374	1.81	0.06	0	117.55	\N	\N	0.11
0	639	2	3	3	1	16	1	1	1	1	2	3	-1	-1	1	1	182.0	51.1	63.0	15.4269	135	83	15	0	229.99	0.314	1.83	0.21	0	25.48	\N	\N	0.11
0	294	2	3	3	2	23	1	1	1	1	1	3	-1	-1	1	1	152.0	54.2	78.0	23.4591	108	69	17	0	13.81	0.325	1.79	0.14	0	0.68	\N	\N	0.11
0	1158	1	3	3	2	41	2	2	2	1	3	3	1	1	1	1	163.0	66.0	78.0	24.841	116	58	13	0.17	1001	0.303	1.59	1.6	0	249.57	\N	\N	0.11
0	604	2	3	3	2	32	2	2	1	1	1	3	-1	-1	1	1	154.0	46.8	72.0	19.7335	123	75	21	0	41.7	0.36	1.91	0.1	0	10.88	\N	\N	0.11
1	392	2	3	3	2	41	2	2	2	1	1	3	1	\N	1	1	155	49.7	68	20.6868	71	113	20	82.08	9.02	0.34	0.03	11.19	49.54	9.02	0.325	0.01	10.87
0	42	2	3	3	2	27	1	1	1	1	1	3	1	1	1	1	148.0	59.9	78.0	27.3466	101	52	11	0	14.95	0.321	1.39	0.16	0	9.84	\N	\N	0.11
0	718	1	3	3	2	46	2	3	2	1	1	3	1	1	1	1	145.0	58.0	84.0	27.5862	138	78	26	0	284.67	0.297	1.79	0.13	0	50.31	\N	\N	0.11
0	508	2	3	3	2	24	1	1	1	1	1	3	-1	-1	1	1	155.0	43.0	63.0	17.898	104	58	21	0	108.13	0.319	1.73	0.13	0	37.77	\N	\N	0.11
0	998	1	3	3	1	39	2	2	2	1	1	3	1	1	1	1	170.0	60.0	74.0	20.7612	127	70	13	0	1001	0.344	1.82	0.08	0	850.95	\N	\N	0.11
0	126	2	3	3	2	51	3	3	3	1	1	3	1	1	1	1	145.0	61.2	98.0	29.1082	171	94	24	0	421.86	0.286	1.74	0.4	0	86.25	\N	\N	0.1
0	351	2	3	3	1	51	3	3	3	1	1	3	3	1	1	1	167.0	57.6	73.0	20.6533	121	73	41	0	9.81	0.335	1.69	0.11	0	6.69	\N	\N	0.1
1	785	1	3	1	1	50	3	3	3	1	1	3	2	2	1	1	168	65	86	23.03	89	145	11	0	7.82	0.292	1.55	4.98	\N	7.82	\N	\N	\N
0	349	2	3	3	2	19	1	1	1	1	2	3	1	1	1	1	165.0	49.0	68.0	17.9982	120	80	18	0	40.34	0.308	1.55	0.12	0	5.85	\N	\N	0.1
0	633	2	3	3	2	16	1	1	1	1	1	3	-1	-1	1	1	152.0	60.3	80.0	26.0994	126	66	138	0	17.75	0.343	1.76	0.12	0	0.55	\N	\N	0.09
0	361	2	3	3	2	40	2	2	2	1	1	3	1	1	2	2	145.0	62.8	90.0	29.8692	195	124	18	0	1001	0.316	1.75	0.19	0	7.28	\N	\N	0.09
0	536	2	3	3	1	27	1	1	1	1	1	3	2	2	1	1	170.0	72.0	80.0	24.9135	136	88	28	0	415.59	0.329	1.18	0.13	0	22.52	\N	\N	0.09
0	437	2	3	3	2	38	2	2	2	1	1	3	1	1	1	1	152.0	50.6	72.0	21.901	131	73	14	0	18.96	0.321	1.71	0.11	0	0.56	\N	\N	0.08
0	989	1	3	3	1	26	1	1	1	1	3	3	1	2	1	1	160.0	55.0	66.0	21.4844	134	70	20	0	764.16	0.308	1.66	0.14	0	46.31	\N	\N	0.08
0	742	1	3	3	1	36	2	2	2	1	1	3	-1	-1	1	1	168.0	66.0	84.0	23.3844	112	70	17	0	38.93	0.356	1.8	0.1	0.04	4.03	\N	\N	0.08
0	709	1	3	3	2	33	2	2	1	1	2	3	1	1	1	1	155.0	51.0	64.0	21.2279	130	94	34	0	135.27	0.317	1.92	0.08	0	30.29	\N	\N	0.08
0	1341	1	3	3	1	30	2	2	1	1	3	1	-1	-1	1	1	168.0	70.0	85.0	24.8016	133	72	45	0	625	0.337	2.05	0.1	0	112.47	\N	\N	0.07
0	504	2	3	3	2	33	2	2	1	1	1	3	1	1	1	1	160.0	53.5	72.0	20.8984	105	64	37	0	127	0.268	1.34	0.09	0	241.32	\N	\N	0.06
0	211	2	3	3	2	16	1	1	1	1	2	3	1	1	1	1	158.0	53.4	66.0	21.3908	117	73	15	0	134.33	0.313	1.6	0.61	0.01	46.15	\N	\N	0.05
0	466	2	3	3	2	27	1	1	1	1	1	3	-1	-1	1	1	156.0	57.3	80.0	23.5454	114	77	32	0	20.2	1.89	0.06	0.01	0	3.41	\N	\N	0.05
0	106	2	3	3	2	48	2	3	2	1	1	3	-1	-1	1	1	155.0	56.5	76.0	23.5172	142	81	13	0	0	0.309	1.4	3.11	0.01	89.09	\N	\N	2.47
0	263	2	3	3	2	47	2	3	2	2	1	3	1	1	2	2	162.0	81.7	96.0	31.1309	123	63	15	0.54	0.5	0.32	0.01	9.49	0	85.58	\N	\N	0.09
0	606	2	3	3	2	30	2	2	1	1	1	3	1	1	1	1	165.0	58.1	77.0	21.3407	104	61	24	3.13	4.5	7.514	0	0.78	0	127.3	\N	\N	4.4
0	926	1	3	3	1	43	2	2	2	1	3	1	-1	-1	1	1	175.0	65.5	84.0	21.3878	134	80	16	0.33	0.39	0.324	0.01	10.63	0	46.45	\N	\N	1.73
0	60	2	3	3	1	51	3	3	3	1	1	3	2	3	1	1	166.0	76.1	100.0	27.6165	124	77	34	0	1.5	0.354	1.06	9.95	0	2.26	\N	\N	8.62
0	378	2	3	3	1	50	3	3	3	1	1	3	2	1	1	1	160.0	57.8	84.0	22.5781	164	100	125	0.43	5.84	1.68	0.08	3.26	0	89.99	\N	\N	8.73
0	408	2	3	3	2	53	3	3	3	1	1	3	1	1	1	1	146.0	60.0	82.0	28.1479	107	64	26	0.01	5.38	0.452	1.15	1.42	0	1.1	\N	\N	1.32
0	834	1	3	3	2	58	3	3	3	1	3	3	1	1	2	2	145.0	60.0	89.0	28.5375	158	72	15	0.2	0.42	0.354	0.01	11.65	0	9.37	\N	\N	8.73
0	896	1	3	3	1	49	2	3	2	1	3	1	2	3	1	1	162.0	60.0	78.0	22.8624	124	62	12	0	0.03	21.62	0.68	1.3	0	4.4	\N	\N	1.27
0	1017	1	3	1	2	39	2	2	2	1	2	3	-1	-1	1	1	160.0	60.0	83.0	23.4375	118	68	17	0	4.5	0.327	0.03	11.27	\N	\N	\N	\N	\N
0	677	1	3	3	2	46	2	3	2	1	2	1	-1	-1	1	1	160.0	51.0	68.0	19.9219	120	64	12	17.54	1.73	0.318	0.03	10.23	0	22.25	\N	\N	8.11
0	145	2	3	3	2	55	3	3	3	1	1	3	1	1	1	1	150.0	64.7	88.0	28.7556	132	70	23	0	1.33	0.325	1.17	1.07	0	161.43	\N	\N	0.98
0	142	2	3	3	1	51	3	3	3	1	1	3	2	3	2	2	155.0	64.1	82.0	26.6805	149	101	33	0.53	4.31	2.121	0.05	4.28	0	6.51	\N	\N	2.28
0	78	2	3	3	1	38	2	2	2	1	1	3	1	1	1	1	166.0	62.0	86.0	22.4996	131	76	68	0	3.952	0.398	0.38	10.32	0	4.17	\N	\N	9.14
0	566	2	3	3	2	35	2	2	2	1	1	3	1	1	1	1	158.0	52.0	76.0	20.83	114	72	20	0	0.4	0.309	0.02	0.02	0	12.14	\N	\N	6.63
0	355	2	3	3	1	48	2	3	2	1	1	3	2	3	1	1	162.0	65.1	88.0	24.8057	127	82	18	0.01	5.81	0.313	0.61	7.81	0	5.29	\N	\N	6.27
0	914	1	3	3	2	50	3	3	3	1	1	3	1	1	1	1	146.0	53.0	82.0	24.864	124	80	16	0	1.07	0.31	0.42	9.59	0	1.48	\N	\N	9.53
0	846	1	3	3	1	47	2	3	2	1	3	1	1	2	1	1	173.0	89.0	99.0	29.737	124	80	53	0	0	88.17	0.26	8.69	0.01	13.94	\N	\N	7.24
0	678	1	3	3	2	32	2	2	1	1	1	1	-1	-1	1	1	157.0	49.0	65.0	19.8791	98	64	11	0	0	0.323	1.77	0.09	0	10.29	\N	\N	0.13
1	134	2	3	3	2	57	3	3	3	1	1	3	1	\N	1	1	150	54.9	88	24.4	79	141	14	2.48	3.93	4.683	0	1.98	0.03	3.93	\N	\N	10.81
0	1273	1	3	1	2	35	2	2	2	1	1	3	-1	-1	1	1	165.0	70.0	83.0	25.7117	126	80	39	0	3.14	0.358	1.33	9.04	\N	\N	\N	\N	\N
0	262	2	3	3	1	51	3	3	3	1	1	3	2	3	1	1	160.0	64.8	90.6	25.3125	171	92	20	0.02	0.63	0.31	0.04	70.78	0	2.16	\N	\N	9.99
0	183	2	3	3	1	42	2	2	2	1	1	3	1	2	1	1	169.0	70.0	89.0	24.5089	138	89	39	0.03	1.66	0.325	0.02	9.77	0	1.22	\N	\N	8.44
0	151	2	3	3	1	57	3	3	3	1	1	3	2	1	1	1	155.0	60.0	82.0	24.974	134	82	48	0.01	0.82	0.359	1.4	4.7	0	93.74	\N	\N	0.16
0	244	2	3	3	2	41	2	2	2	1	1	3	1	1	1	1	145.0	48.0	76.0	22.83	114	75	164	0	1.39	0.306	0.68	9.29	0	0.08	\N	\N	8.63
0	146	2	3	3	1	55	3	3	3	1	1	3	1	2	1	1	164.0	56.1	72.0	20.8581	109	72	142	0.01	2.22	0.324	1.45	4.65	0.04	30.41	\N	\N	4.73
0	251	2	3	3	1	41	2	2	2	1	2	3	1	1	1	1	155.0	71.1	89.0	29.5942	136	120	48	0	5.17	0.351	0.12	9.16	0	29.66	\N	\N	5.37
1	561	2	3	1	2	30	2	2	2	1	1	3	1	\N	1	1	156	50.7	72	20.8333	64	105	13	2.8	2.43	0.311	0.02	11.67	\N	2.43	\N	\N	\N
0	775	1	3	3	2	59	3	3	3	1	3	1	1	1	1	1	155.0	61.0	90.0	25.3902	126	82	26	0	3.08	0.335	0.29	10.03	0	11.21	\N	\N	9.21
1	971	1	3	1	1	41	2	2	2	1	3	3	2	5	1	1	162	52	71	19.8141	74	114	162	12.86	1.93	0.343	0.01	11.38	\N	1.93	\N	\N	\N
1	826	1	3	3	2	53	3	3	3	1	3	1	1	\N	2	1	150	60	85	26.6667	86	148	13	0.1	1.89	0.356	0.02	11.42	0.01	1.89	0.221	0.02	9.98
0	994	1	3	3	1	50	3	3	3	1	3	3	2	3	1	1	168.0	81.0	100.0	28.699	138	86	21	0	1.86	0.302	1.34	8.86	0.01	1.87	\N	\N	8.66
0	30	2	3	3	1	37	2	2	2	1	1	3	2	3	1	1	172.0	72.8	86.0	24.6079	147	77	32	0	3.57	0.32	1.7	0.7	0	22.98	\N	\N	0.18
0	833	1	3	3	2	50	3	3	3	1	3	1	1	1	1	1	152.5	76.0	110.0	32.6794	128	72	31	0.3	0.64	0.343	0.04	10.17	0.6	1.11	\N	\N	10.48
0	693	1	3	1	1	49	2	3	2	1	1	3	2	3	1	1	157.0	65.0	84.0	26.3702	134	80	73	0	4.17	0.334	1.43	8.97	\N	\N	\N	\N	\N
0	867	1	3	1	2	34	2	2	1	1	1	3	-1	-1	3	3	155.0	88.0	100.0	36.6285	104	74	51	0	2.68	0.317	2.11	0.12	\N	\N	\N	\N	\N
0	1070	1	3	1	1	38	2	2	2	1	1	3	2	2	1	1	175.0	96.0	100.0	31.3469	118	76	37	0	1.49	0.301	0.01	10.19	\N	\N	\N	\N	\N
0	1122	1	3	1	1	24	1	1	1	1	2	3	-1	-1	1	1	165.0	76.0	92.0	27.9155	146	96	175	0	5.25	0.473	1.67	0.15	\N	\N	\N	\N	\N
0	391	2	3	3	1	51	3	3	3	1	3	3	2	1	1	1	169.0	71.3	86.0	24.9641	133	86	147	0	5.17	0.324	0.37	6.29	0	0.8	\N	\N	6.79
1	200	2	3	3	2	31	2	2	2	1	1	3	1	\N	1	1	145	39.9	66	18.9774	82	132	21	1.22	1.51	0.305	0.01	11.17	6.3	1.51	0.01	0.326	10.03
0	696	1	3	1	2	47	2	3	2	1	3	3	1	1	1	1	157.0	60.0	82.0	24.3418	120	74	18	0	5.77	0.34	1.59	0.15	\N	\N	\N	\N	\N
0	1088	1	3	1	1	31	2	2	1	1	2	3	-1	-1	1	1	170.0	75.0	80.0	25.9516	128	80	49	0	4.03	0.318	2.032	0.14	\N	\N	\N	\N	\N
1	428	2	3	3	2	17	1	1	1	1	2	3	1	\N	1	1	156	42.8	63	17.5871	73	116	16	0.28	1.48	0.291	0.02	10.4	0.51	1.48	0.325	0.02	9.64
1	964	1	3	1	2	49	2	3	2	1	3	3	1	\N	1	1	160	53	84	20.7031	74	126	15	0.13	1.45	0.351	0.04	10.39	\N	1.45	\N	\N	\N
0	816	1	3	1	2	27	1	1	1	1	2	1	1	1	1	1	155.0	65.0	82.0	27.0552	112	74	9	0	3.15	0.318	1.46	0.13	\N	\N	\N	\N	\N
0	837	1	3	1	2	27	1	1	1	1	1	1	-1	-1	1	1	155.0	65.0	70.0	27.0552	114	80	12	0	1.61	0.306	1.87	0.13	\N	\N	\N	\N	\N
0	1197	1	3	1	2	51	3	3	3	1	1	3	-1	-1	1	1	150.0	44.0	69.0	19.5556	138	80	18	0	1.6	0.34	1.8	0.2	\N	\N	\N	\N	\N
0	1240	1	3	1	2	27	1	1	1	1	3	3	1	1	1	1	150.0	41.0	70.0	18.2222	104	60	14	0	4.76	0.288	1.75	0.08	\N	\N	\N	\N	\N
0	1042	1	3	1	2	28	1	1	1	1	3	1	-1	-1	1	1	158.0	57.0	72.0	22.8329	132	82	25	0	1.28	0.292	0.01	9.03	\N	\N	\N	\N	\N
1	675	1	3	3	1	50	3	3	3	1	1	3	2	4	1	1	167	59	80	21.1553	86	124	19	0.37	1.01	0.377	0.02	9.32	0	1.01	\N	\N	10.24
1	386	2	3	1	1	26	1	1	1	1	1	3	1	\N	1	1	173	68.9	78	23.0212	62	126	48	0.01	0.98	0.331	0.06	9.45	\N	0.98	\N	\N	\N
0	455	2	3	3	2	56	3	3	3	1	1	3	1	1	1	1	153.0	61.4	83.0	26.2292	155	102	62	0.31	0.57	0.378	0.01	10.37	0.45	0.43	\N	\N	9.73
1	166	2	3	3	2	49	2	3	2	1	1	3	1	\N	1	1	162	68.9	90	26.2536	61	109	20	0.08	0.81	0.341	0.07	10.71	0	0.81	\N	\N	9.72
1	1049	1	3	3	2	30	2	2	2	1	3	3	1	\N	1	1	148	49	65	22.3703	70	118	38	0.99	0.66	0.327	1.05	10.53	1.38	0.66	0.292	1.2	9.08
0	531	2	3	3	1	28	1	1	1	1	1	3	-1	-1	1	1	174.0	78.9	86.0	26.0602	136	80	23	0	2.46	0.318	0.7	9.96	0	1.94	\N	\N	9.17
0	1119	1	3	3	2	47	2	3	2	1	1	3	-1	-1	1	1	150.0	52.0	73.0	23.1111	114	74	35	0	1.06	0.349	0.17	8.95	0	6.17	\N	\N	8.59
0	502	2	3	3	1	36	2	2	2	1	1	3	2	2	1	1	155.0	59.0	80.0	24.5578	140	78	35	0	1.58	2.882	2.19	0.06	0	8.1	\N	\N	8.1
1	432	2	3	3	2	35	2	2	2	1	1	3	1	\N	1	1	170	62.3	74	21.5571	73	113	27	4.39	0.53	0.341	0.88	10.15	4.26	0.53	0.299	0.69	9.29
1	1241	1	3	1	1	39	2	2	2	1	1	3	2	2	1	1	162	58	78	22.1003	74	114	45	0.16	0.51	0.509	1.4	4.27	\N	0.51	\N	\N	\N
0	264	2	3	3	2	44	2	2	2	1	1	3	1	1	1	1	156.0	50.0	74.0	20.5457	136	84	27	0	5.38	0.313	0.86	7.65	0	9.28	\N	\N	7.7
0	279	2	3	3	1	49	2	3	2	1	1	3	2	3	1	1	153.0	69.9	93.0	29.8603	132	81	43	0	5.56	0.344	1.71	0.18	0	1001	\N	\N	6.45
0	49	2	3	3	2	38	2	2	2	1	1	3	1	1	1	1	145.0	47.4	70.0	22.5446	138	70	24	0	0	0.319	1.85	0.09	0	105.01	\N	\N	2.23
0	113	2	3	3	2	23	1	1	1	1	2	3	1	1	1	1	155.0	48.0	68.0	19.9792	125	74	14	0	1.85	0.299	1.88	0.14	0	678.51	\N	\N	0.6
0	215	2	3	3	1	58	3	3	3	1	1	3	1	1	1	1	160.0	63.9	87.0	24.9609	148	90	93	2.71	0.17	0.304	0.05	10.91	0	0	\N	\N	0.19
1	1309	1	3	1	1	28	1	1	1	1	3	3	1	2	1	1	173	58	68	19.3792	68	120	12	0.76	0.11	0.318	0.01	11.15	\N	0.11	\N	\N	\N
1	728	1	3	1	1	48	2	3	2	1	1	3	2	3	1	1	177	90	97	28.7274	92	136	20	8.98	0.05	0.34	0.02	11.68	\N	0.05	\N	\N	\N
0	278	2	3	3	2	56	3	3	3	1	1	3	1	1	1	1	145.0	63.1	93.0	30.0119	146	85	20	0	1.66	0.321	1.49	0.16	0	1.93	\N	\N	0.12
0	784	1	3	3	1	59	3	3	3	1	1	3	2	1	1	1	157.0	69.0	88.0	27.993	188	98	68	0	5.1	0.368	1.6	0.1	0	24.86	\N	\N	0.11
0	82	2	3	3	2	48	2	3	2	1	1	3	1	1	1	1	148.0	46.2	70.0	21.092	108	62	49	0	5.57	0.358	1.78	0.07	0	3.99	\N	\N	0.07
0	495	2	3	3	2	30	2	2	1	1	1	3	1	1	1	1	140.0	46.0	82.0	23.4694	125	73	30	0	3.89	0.292	1.72	0.06	0	0.81	\N	\N	0.06
0	120	2	3	3	2	33	2	2	1	1	3	3	1	1	1	1	152.0	49.5	66.0	21.4249	113	82	15	0	5.19	0.321	1.85	0.19	0	32.49	\N	\N

## Sheet: Legends for Supplementary
	Supplementary Figure 1. Study flow diagram
	Supplementary Figure 2. Comparison of vaccination 3rd time completion rates in the different vaccination schedule groups
	Supplementary table 1. Characteristics of the population finished vaccination
